# Supplementary material for: Transcriptomic analysis reveals novel hub genes associated with astrocyte autophagy in intracerebral hemorrhage
Source: Front Aging Neurosci. 2024 Jul 3;16:1433094. doi: 10.3389/fnagi.2024.1433094 (PMC11256209; doi:10.3389/fnagi.2024.1433094)
Supplement: Supplementary file 2 [file Data_Sheet_1.CSV]

gene_name	control_1	control_2	control_3	control_4	LPS_1	LPS_2	LPS_3	LPS_4
mt-Co1	7244.78	4338.58	8402.46	7214.2	1124.25	1224.99	2319	3105.29
Actb	2713.25	284.81	359.88	3896.05	3729.77	3985.99	5922.76	5192.6
Rplp0	2031.62	1911.98	749.27	1826.68	4114.98	3453.24	4920.15	4535.96
mt-Co3	3215.27	1823.01	3002.02	2577.15	306.33	409.65	1435.44	765.68
mt-Co2	1178.54	891.04	1218.1	1476.19	83.44	75.88	115.8	205.72
mt-Nd1	1314.19	1023.12	1279.56	1572.05	86.03	107.83	163.01	291.94
mt-Cytb	1230.88	878.16	1410.58	1320.8	90.71	82.69	151.26	248.64
H3c13	152.35	146.06	168.73	102.26	1284.49	1072.86	1170.58	943.06
H4c6	599.98	550.92	483.27	461.11	1925.83	1428.32	1834.62	1889.96
H4c18	736.03	586.27	601.46	517.26	2218.03	1593.88	1793.69	1880.91
mt-Nd4	897.68	674.31	984.01	859.66	66.56	61.33	109.54	195.44
mt-Nd4l	684.33	470.79	715.97	696.95	36.13	26.72	54.91	56.56
H3c11	557.39	414.26	343.56	332.37	1698.43	1167.6	1492.92	1349.02
H2ac15	157.65	141.18	152.03	147.58	1163.77	780.26	646.5	823.24
H2ac19	214.3	173.07	116.4	178.15	1104.35	715.68	854.62	916.73
H2ac18	0.13	0.13	94.15	0.15	0.26	0.23	0.25	1997.63
H3c15	2.59	121.45	0.93	96.4	822.33	510.28	403.75	584.92
Hspa5	757.07	475.87	1025.65	1149.58	100.72	137.96	204.53	244.87
Pgam1	216.28	153.96	180.98	180.03	636.72	737.54	1090.12	821.97
Vim	239.09	196.19	197.26	145.31	740.19	884.52	988.31	733.09
mt-Nd3	625.32	435.1	610.11	599.63	49.16	53.51	109.38	90.01
mt-Nd5	755.18	600.01	813.66	678.03	50.02	98.84	193.71	262.42
Lgals1	1722.49	24.76	21.41	38.05	43.94	32.37	69.01	24.62
Hsp90aa1	530.82	330.82	783.11	716.41	51.86	116.16	151.24	102.33
H4c8	528.49	419.63	364.46	419.74	1374.18	1016.86	1071.63	1260.05
H4c12	219.38	185.32	147.1	169.28	941.15	702.87	632.41	658.2
H3c10	417.34	301.24	263.43	238.1	1075.49	770.61	1051.87	878.89
Rps5	486.9	352.14	416.75	466.71	1023.14	1130.88	1349.72	1036.43
H1f5	392.51	283.23	257.74	256.68	948.5	874.8	918.74	908.3
Rpl23a	1272.14	815.28	1226.03	1257.36	0.09	442.61	793.24	527.09
H1f2	51.12	173.24	143.18	151.75	740.54	517.24	553.35	542.81
Hsp90b1	412.46	295.62	797.56	684.99	63.89	121.53	145.97	126.54
Pkm	438.53	172.61	190.39	494.9	720	802.83	1170.64	993.68
H2ac7	2.33	1.29	0.36	4.94	0.97	468.15	34.54	558.04
Trib3	62.39	27.58	26.3	27.13	334.49	242.48	394.89	373.89
Phgdh	273.75	298.8	307.27	340.05	807.81	754.47	997.52	828.98
H3c2	181.07	215.01	119.33	159.17	814.51	563.15	502.42	557.45
H3c6	131.27	102.51	233.9	91.42	576.75	332.53	197.03	1058.76
Eno1b	586.59	500.56	522.68	588.27	1078.76	1046.5	1416.09	1272.24
Rps14	658.15	508.36	313.45	359.35	1257.79	1545.48	634.44	805.42
H2ac20	522.68	352.88	328.62	339.07	1103.09	856.21	900.46	928.65
Tspo	158.13	147.57	144.56	144.11	517.37	448.44	650.93	518.45
Rps14	0.25	0.47	0.49	0.3	732.29	415.8	0.5	0.27
Gpx4	527.11	415.89	423.67	462.6	984.02	806.94	1207.51	1074.28
H2bc18	631.47	752.79	281.15	668.86	0.53	744.99	0.58	0.63
Ptma	305.62	403.91	630.66	667.9	113.72	187.54	165.87	113.28
Eef1a1	457.79	1628.9	438.09	412.69	189.35	272.7	433.74	244.13
S100a6	170.49	55.03	60.32	70.76	577.44	470.22	406.01	105.65
H2ac23	67.06	36.7	66.27	72.37	417.44	265.8	308.26	323.78
Hnrnpab	179.47	156.02	194.78	219.75	2.2	2.63	1.94	2.56
mt-Nd2	711	491.8	730.86	636.17	136.54	147.96	234.07	412.06
Rps27	347.36	736.56	995.42	1123.25	281.41	288.38	458.52	323.48
Rps24	248.57	181.12	350.54	376.24	21.87	30.27	49.55	87.77
H2ac4	302.26	224.4	199.74	219.65	795.77	544.89	606.74	597.88
Gsn	129.53	109.19	123.78	136.68	365.2	321.4	573.86	490.22
Rps29	784.69	831.18	927.29	965.79	388.59	363.97	428.73	417.13
H3c8	230.07	160.81	142.88	138.15	637.74	411.22	509.51	483.39
H2ac13	12.31	78.95	61.4	64.72	386.66	277.18	226.55	280.78
H2ax	189.19	132.66	110.6	125.7	491.1	435.71	451.73	451.62
Rnh1	13.21	26.43	19.9	21.24	96.03	87.9	360.89	290.56
H2ac24	93.05	78.15	64.95	66.03	452.31	255.31	314.9	319.59
Rps18-ps6	0	545.24	0	0	0	1023.74	701.76	53.81
Ddb1	211.44	161.07	238.27	236.48	453.09	430.35	722.94	683.36
H2bc8	405.04	295.61	281.15	260.1	884.72	558.17	731.79	727.85
Hspd1	477.74	426.7	1078.26	995.25	207.62	251.46	513.8	342.48
Ppp1ca	223.09	191.56	211.95	38.77	429.26	407.95	596.05	518.56
H2ac12	104.77	110.57	91.3	74.8	463.88	350.68	272.03	348.25
mt-Nd6	578.81	560.45	662.44	506.44	53.98	93.27	245.18	502.22
Atf4	70.26	46.56	150.85	57.52	399.05	222.74	521.9	173.64
Ube2d3	260.96	155.05	293.68	250.18	12.64	110.13	18.57	16.82
H2ac10	233.78	3.76	65.29	138.27	315.64	516.33	8.03	678.95
Psmb1	3.72	2.44	1.01	6.41	154.46	155.41	215.97	51.53
Rhob	44	36.25	40.28	51.45	179.71	163.8	321.83	302.2
Cacybp	217.81	122.59	285.61	255	17.93	33.89	50.21	36.16
Rpl38	578.7	471.19	538.38	649.83	198.18	142.75	385.02	168.85
mt-Atp8	280.6	176.33	295.19	237.25	27.29	29.31	53.74	78.82
Rpl38	509.47	495.67	487.96	626.9	235.85	225.5	135.63	231.38
Slc7a5	91.81	55.27	58.67	60.3	266.58	202.59	332.78	318.49
Rpl7a	734.68	6.3	53.41	28.25	36.94	0	90.16	0
H4c3	307.91	258.16	195.07	218.61	749.24	577.35	447.66	550.59
Rps28	439.01	342.01	446.26	536.01	168.02	131.78	164.65	164.23
Snrpe	208.85	117.64	227.17	195.14	7.55	30.92	50.79	13.43
H2bc12	206.54	165.04	141.22	126.11	461.63	434.47	371.25	489.88
Naca	737.55	391.75	829.52	775.03	178.42	257.3	389.64	452.81
Txnrd1	345.06	239.63	375.13	382.46	57.28	79.16	147.78	114.45
Pcolce	55.52	106.36	24.91	60.87	229.43	251.23	303.72	272.8
H4f16	84.39	63.53	56.42	56.03	301.69	254.63	244.73	279.8
Rpl10	208.5	113.26	153.55	687.26	260.88	786.3	1127.6	371.71
Tpt1	4.63	7.02	7.35	468.09	5.18	0.8	0.49	3.66
Rpl22l1	166.67	45.04	333.42	364.44	1.88	36.18	100.47	47.99
Rpl28	693.06	607.12	686.7	755.41	310.05	268.83	385.92	354.27
Prdx6	5.82	6.59	6.34	5.96	9.26	444.24	14.08	25.71
Ccng1	207.66	144.51	348.75	317.58	34.97	58.83	77.43	81.33
Vars	5.9	41.47	8.67	43.7	160.81	136.64	207.86	182.83
Slc25a3	105.56	84.63	109.95	145.12	307.06	326.85	314.42	411.43
Tuba1b	319.15	286.22	353.22	303.49	655.48	536.63	728.97	695.27
Hsph1	41.65	126.56	277.45	251.78	15.44	0	57.52	33.83
Gpx1	182.57	173.42	183.46	207.43	455.02	375.33	525.08	486.15
Rps19	199.73	0.03	0.04	0.19	465.64	164.6	0.03	261.81
Jund	72.75	66.08	60.54	64.36	261.46	185.36	302.09	266.41
mt-Atp6	150.35	115.72	170.52	162.03	8.7	9.94	26.77	27.39
Atf5	101.92	114.62	113.92	140.83	366.37	323.45	368.3	316.92
Npm1	303.17	188.83	302.83	361.94	53.19	88.84	105.67	101.43
Mt2	47.77	187.06	170.44	156.77	9.66	13.51	17.55	20.7
Rpl23	206.91	138.4	239.92	274.08	30.52	41.57	64.46	67.09
H2bc3	243.58	223.42	180.17	7.77	530.85	309.16	365.33	429.14
Cald1	182.9	103.4	247.16	235.69	11.84	21.95	113.18	13.13
Spp1	430.6	170.34	319.72	311.01	65.6	63.96	137.31	143.29
Rps13	268.92	253.6	371.05	395.97	164.88	124	115.57	44.15
Anxa1	7.59	9.25	126.6	254.98	0.02	0	1.93	0.13
Aldh18a1	48.09	32.56	36.32	39.76	158.39	132.97	221.19	212.35
Serp1	202.26	121.48	228.67	236.05	26.37	41.58	74.13	51.15
Ssr3	268.77	162.61	431.91	369.54	62.03	100.1	145.34	138.2
Arpc2	242.55	154.79	278.41	272.18	10.01	11.97	19.26	239.45
Rpl30	155.78	2.24	248.85	169.76	3.56	1.2	86.35	3.55
Rps5	47.93	36.45	83.53	77.3	175.5	224.28	284.94	193.67
Eno3	73.38	99.8	117.59	125.08	301.41	185.75	435.29	253.03
Rpl36a	187.3	206.21	266.36	323.05	57.8	66.21	110.53	73.14
Slc3a2	135.7	87.8	95.4	90.08	245.91	207.64	332.83	368.95
Tspan4	21	17.44	17.18	18.11	132	48.97	165.97	168.95
H4c17	224.3	0.12	179.04	27.24	3.4	27.11	2.33	7.73
Cdc42	69.41	11.81	23.44	18.74	106.21	12.5	289.44	214.28
Spp1	43.77	176.28	452.35	433.27	69.39	88.8	113.33	122.77
H2ac22	52.07	56.35	42.46	38.5	203.95	157.37	219.85	160.16
Phlda3	220.91	179.93	176.77	199.09	386.22	349.6	502.01	455.81
Tmem43	1.28	2.53	3.93	6.14	64.52	62.48	106.09	99.9
Ccn1	341.5	297.91	338.93	361.77	97.84	92.85	179.64	177.7
Hnrnpf	200.36	104.56	249.59	224.91	57.4	0	156.83	0
Ctsd	276.36	229.03	257.82	196.16	419.2	350.64	582.32	589.27
Gsto1	133.44	97.77	105.37	133.93	111.64	471.54	70.34	559.62
Tmem176b	5.01	6.11	0	0	16.58	0	259.93	43.65
Morf4l2	116.89	5.87	2.15	179.68	4.97	0	0.1	0.17
Slc25a3	14.82	8.42	11.03	7.66	93.57	119.32	106.63	80.3
Rps27a	559.55	63.81	452.93	1.29	3.34	169.35	0	238.16
Tardbp	87.56	0	159.37	138.86	0	0	0	0
Ppia	385.78	0.25	701.44	573.61	0.02	1.27	792.8	9.07
Eif5a	103.11	14.04	29.08	103.18	25.57	583.49	37.09	155.12
Ube2s	89.8	225.69	95.62	103.3	293.51	190.49	371	375.6
Rpl18a	98.84	220.56	75.82	413.3	241.12	603.92	200.4	617.65
Cd34	171.03	118.13	210.72	209.88	271.85	278.37	550.18	415.64
Txnip	128.82	48.95	92.25	78.74	170.8	188.97	310.53	289.76
Actr3	144.27	97.7	199.91	189.55	2.37	88.29	4.55	69.92
Ndrg1	35.83	20.96	25.74	30.09	123.66	99.26	152.31	150.72
H2-D1	79.2	73.69	130.51	80.64	277.98	267.7	224.48	194.05
Bsg	15.58	5.69	6.89	8.08	25.61	100.25	119.97	90.02
Flna	5.42	7.3	6.51	9.9	10.27	245.03	38.33	21.17
Ptgs2	180.8	214.74	279.09	272.81	75.66	100.18	115.02	71.39
Tomm6	77.97	65.07	98.14	111.63	241.33	229.78	246.69	212.49
Flna	24.9	0.98	7.65	1.34	21.38	35	246.6	24.2
H3c4	125.49	124.42	86.52	94.47	386.95	331.71	1.5	329.94
H2bc15	199.87	125.35	131.47	114.9	363.89	267.1	303.72	326.88
Ddit3	14.84	6.72	11.48	7.84	55.59	35.99	150.09	99.13
Tmsb4x	151.67	1.48	0.17	306.25	0.47	5.72	6.64	79.69
Steap1	114.51	77.45	133.94	139.06	241.18	230.31	343.69	284.05
H2bc22	131.21	120.66	101.83	91.08	306.84	220.82	255.24	285.05
H2ac8	1.16	0.45	0.63	0.54	0.72	1.24	1.22	243.52
H4c9	75.95	58.89	58.17	55.2	204.77	172.76	206.27	165.02
H2bc14	191.2	153.73	151.39	132.09	352.54	291.29	319.99	369.89
Tuba1a	151.59	136.53	167.01	203.91	213.68	417.14	371.74	373.74
Lgals3	201.96	122.83	0.17	32.26	197.59	132.75	321.38	267.41
Hmga1	2.25	2.75	0.82	0.39	117.83	115.46	2.45	2.57
Hnrnpf	181.28	102.05	204.48	19	8.02	28.61	30.61	52.99
H2bc13	283.77	195.61	110.77	100.76	315.34	350.9	396.38	353.79
Dnaja1	30.12	27.17	106.73	97.09	0	7.53	0	7.96
H2ac11	54.15	43.63	40.68	37.88	179.56	126.81	155.69	147.71
Ncl	120.42	69.09	179.86	152.56	3.94	37.31	49.64	39.04
Pcolce	67.39	46.51	40.45	57.81	146.01	139.96	190.48	195.52
Col3a1	9	7	7.12	8.1	51.33	47.69	95.24	106.55
H1f3	52.76	18.09	33.52	27.22	136.73	109.27	143.24	132.57
Ptges3	236.36	143.55	307.79	193.86	20.31	79.19	145.94	98.29
Fkbp8	56.98	73.57	58.48	74.74	203.01	157.3	210.19	177.53
Ppp1r15a	22.96	17.94	13.48	9.6	122.74	62.19	102.06	86.04
Emc10	0.12	26.8	9.51	0.16	73.33	61.96	91.54	80.39
H3c7	0.27	164.19	154.11	120.07	713.7	2.83	301.46	2.54
Pdia3	227.6	188.39	407.62	402.55	86.35	128.36	205.99	159.56
Igfbp6	9.23	8.36	4.57	11.81	65.69	61.18	136.34	33.68
Pim3	60.43	55.23	53.7	58.67	180.38	140.43	188.46	171.73
Rps15a	6.94	11.15	13.52	15.13	76.44	87.54	62.36	102.23
Arpc2	82	66.86	93.88	84.34	171.67	222.06	372.39	77.19
Myof	0.17	0.2	0.81	0.3	13.65	20.13	89.27	102.42
Psmb5	143.93	118.48	113.93	136.46	276.04	247.87	323.72	269.82
Gnb2	1.04	84.08	1.06	66.18	123.57	154.97	85.19	175.08
Atp5g3	145.34	130.88	153.84	175.13	290.27	292.78	405.19	260.14
Stip1	251.2	164.98	291.51	284.38	78.99	103.25	171.78	76.86
Ywhae	209.32	166.11	275	117.19	26.27	57.67	131.18	72.4
Il1rl1	154.4	55.07	212.62	200.06	30.8	46.55	72.66	50.72
Cldn6	29.95	13.37	9.92	23.81	76.12	82.89	139.89	88.11
Hspa8	42.44	66.69	151.65	155.19	262.78	575.96	0.97	125.77
Tpi1	0.02	0.24	0.02	0.02	0.02	296.12	0.02	0.02
Uqcrb	132.37	96.9	187.25	191.61	28.9	39.9	64.42	62.62
Rabac1	124.65	113.72	101.78	123.43	264.47	215.24	315.67	234.35
Rsl1d1	171.53	92.16	211.28	189.73	31.44	46.95	83.32	68.93
Etf1	204.03	113.3	237.85	219.16	42.79	67.61	109.76	81.51
Eif3i	177.8	111.63	137.99	155.83	294.06	280.15	329.03	286.21
Tfdp1	1.61	60.12	96	38.2	0.95	0.33	0.57	0.69
Bsg	250.73	138.28	86.14	85.57	262.36	253.01	342.06	297.24
Rps27rt	661.51	198.15	208.55	6.53	123.16	118.97	97.89	165.5
Aldoa	72.87	29.02	40.76	71.42	173.24	143.72	101.39	205.84
Canx	174.67	101.15	243.37	214.49	39.39	64.97	102.95	73.53
Ndufs2	137.14	97.16	123.03	129.35	240.21	223.67	329.2	252.56
Esd	51.69	21.08	32.71	52.24	119.41	140.32	183.31	80.51
H4c11	85.85	86.27	2.79	2.17	180.63	7.48	131.04	237.98
Itgb7	85.89	123.5	130.22	134.66	230.89	181.48	280.68	329.04
Sumo1	145.2	61.8	146.58	157.45	20.75	37.6	45.58	49.3
Ddx3x	105.82	53.83	143.42	113.96	12.76	26.28	31.86	32.11
Cebpb	69.88	54	46.79	54.12	150.02	120.08	185.85	177.54
Psat1	89.3	56.89	107.8	96.92	164.18	188.17	267.33	213.58
Sumo2	0.28	58.71	146.85	0.08	0.75	0.03	0.07	0.09
Thbs1	123.45	97.48	140.28	148.73	18.43	26.48	49.93	58.65
Eif4g2	13.46	5.75	19.15	212.84	2.72	7.96	9.62	8.03
Axl	59.48	42.32	51.87	55.71	132.95	152.61	158.08	161.73
Creld2	95.57	88.89	132.54	146.36	26.38	27.05	43.43	32.12
Tsc22d3	11.98	3.78	8.08	7.01	75.03	56.27	69.64	55.84
Cfl1	23.44	20.55	23.89	14.67	18.92	48.77	246.73	57.08
Psmd6	1.58	0.5	1.77	2.23	23.63	43.75	69.54	50.16
Uqcrc1	127.9	92.14	94.39	95.77	213.62	161.21	277.6	261.52
Tm9sf3	136.24	81.35	187.03	173.26	26.78	49.43	66.56	53.4
Avpi1	75.75	66.18	64.87	69.65	182.04	150.56	210.97	165.38
H2aw	37.35	29.26	26.81	25.26	112.88	102.73	120.45	104.04
Tardbp	30.83	78.72	61.21	51.32	0	0	0	0
Idh2	47.36	30.2	45.61	44.14	131.45	102.87	165.08	127.24
Slc1a5	124.95	103.78	119.56	111.04	203.74	178.27	285.9	308.17
Gnai2	80.79	58.76	94.63	75.24	160.42	164.61	256.48	169.07
Chac1	22.72	10.27	8.64	10.63	70.89	52.99	92.16	80.63
Rpl17	0	0	0	0	50.16	0	131.26	28.13
Got1	76.61	45.56	61.58	59.2	142.29	128.22	204.44	166.78
Ssb	58.32	39.73	95.76	80.26	7.03	12.06	14.5	9.45
Pls3	107.33	58.35	165.34	136.81	5.25	37.13	53.37	44.57
Uqcc2	171.85	153.97	182.46	0.12	233.6	236.28	327.02	241.55
Rap1b	137.73	101.41	194	190.68	34.06	54.65	79.4	65.2
Lsm4	54.62	61.55	30.14	66.81	135.71	133.07	175.22	145.08
Set	155.45	146.89	260.57	226.99	45.29	74.7	138.83	83.36
Phc2	31.63	12.73	4.21	26.75	92.32	67.29	105.6	74.73
Cox7b	90.55	51.84	114.24	122.73	31.73	8.06	7.46	48.82
Hsd17b10	42.16	34.48	41.02	76.02	129.07	124.73	195.43	103.08
Usp14	50.05	26.2	69.4	57.25	17.34	0	0	0
Myadm	95.04	86.69	114.71	123.84	4.94	5.39	99.28	8.78
Tapbp	41.92	29.5	22.42	31.23	108.43	48.6	134.55	140.7
Uba1	135.16	89.8	23.48	122.88	202.22	199.72	119.44	302.84
Rpl10a	80.18	31.56	33.83	27.26	0	8.27	0	0
Ctnnb1	0.35	0	0	0	0	0	124.68	84.09
Grina	14.28	20.1	13.06	18.24	73.93	52.63	101.02	84.95
Manf	40.45	140.91	186.19	172.16	17.11	61.03	68.34	43.74
H2bc7	109.98	58.6	79.12	60.03	201.32	149.42	155.25	217.9
Bag6	25.02	28.94	27.37	29.14	87.7	73.24	117.76	118.44
Eno1	27.2	21.34	216.92	23.96	25.43	26.59	37.34	603.51
Capns1	108.77	0	189.34	0	0	0.04	354.51	350.98
Ptgs1	50.93	29.94	44.49	47.37	104.75	89.4	153.88	155.85
Atf5	14.91	24.52	19.12	10.01	40.13	5	131.01	136.76
Rps14	82.49	55.52	12.27	10.42	166.62	255.29	10.05	50.41
Arpc4	2.5	2.88	5.65	0	61.81	5.58	100.67	7.07
Ranbp2	43.29	33.28	72.72	48.91	2.42	5.3	5.8	5.72
Akt1	116.54	97.75	108.86	117.82	193.99	191.27	279.56	247.53
Psmd14	156.98	111.49	249.15	230.17	46.97	70.66	123.2	88.44
Ppp4r2	38.76	25.24	61.8	54.32	0	0	0	13.12
Hspa4	110.1	73.06	154.84	149.24	24.48	40.09	64.39	36.36
Dnajc3	40.44	30.35	77.28	67.73	2.62	7.23	8.09	9.23
Gnai3	101.18	58.92	135.38	113.23	16.08	31.76	40.79	32.88
Rps24	53.51	33.42	69.6	63.65	1.12	4.23	9.73	14.22
Tceal8	49.45	35	76.65	69.97	8.14	2.52	7.31	15.92
Rps28	168.5	153.21	201.46	227.41	75.6	76.19	104.01	79.9
Prdx2	40.85	36.6	41.35	46.46	114.44	114.3	118.61	134.64
Tnfrsf12a	12.07	9.88	84.07	6.64	26.88	10.4	208.48	143.12
Ap2m1	72.07	82.05	94.44	136.76	212.91	205.91	221.38	177.1
Xpo1	57.4	40.21	90.21	76.82	5.96	12.67	15.89	16.13
Msln	15.42	16.41	22.13	20.91	77.1	60.49	68.91	107.81
Myof	41.75	14.16	71.78	43.91	0	0	0	0
Eif2s2	48.01	56.55	117.66	64.07	4.1	19.29	25.29	12.49
Ciapin1	12.2	5.43	5.85	9.01	57.52	57.39	40.86	66.29
Shmt2	21.89	24.06	25.97	25.66	76.23	67.31	116.43	96.84
Megf8	17.49	10.57	14.27	24.63	66.69	56.18	85.55	88.92
Ldha	93.85	85.28	32.71	78.96	94.16	310.09	137.76	132.26
Cited2	20.69	13.48	12.45	14.71	46.01	54.55	108.82	76.01
Mtpn	118.03	87.65	208.12	189.12	32.61	46.95	93.13	72.58
Esm1	61.22	50.75	142.81	120.33	14.07	27	38.39	29.56
Dhx15	129.95	69.74	178.31	157.25	24.36	45.61	70.18	63.63
Vbp1	71.57	43.35	99.12	88.03	9.66	15.99	21.39	24.21
Srp54c	44.84	28.03	59.16	20.69	7.78	0	0	0
Nap1l1	130.31	70.45	164.11	151.28	24.89	44.6	70.9	53.67
Gstp1	50.29	168.15	54.92	98.08	200.43	107.19	402.34	74.59
Pef1	2.74	31.73	10.13	1.8	56.51	50.96	76.77	63.09
Eif1a	45.34	91.25	82.85	68.4	8.22	13.93	22.34	21.48
Tpm1	85.23	43.33	55.63	55.4	7.64	7.96	14.2	13.3
Cdc20	82.42	83.08	86.67	80.67	141.97	158.05	232.5	191.89
Tfrc	57.18	20.88	54.24	43.81	1.37	5.78	5.19	4.99
Rpl38	97.8	134.43	90.23	144.3	58.25	41.1	21.71	45.22
Rassf1	20.98	17.72	26.51	22.72	90.42	33.35	96.83	108.54
Tcea1	53.95	22.17	92.09	56.58	10.35	1.85	12.34	12.87
Hmox1	176.31	134.58	188.67	189.23	54.6	72.53	92.33	90.9
Flot2	30.41	12.84	28.76	19.15	71.1	60.66	106.18	95.73
Tfrc	46.53	20.05	46.25	39.4	0.87	1.92	2.46	4.29
Actr2	84.5	55.45	153.92	119.91	17.11	34.02	44.9	40.82
Klf2	0.09	5.04	5.76	5.02	37.81	27.13	51.45	53.19
Ubxn4	72.09	41.24	88.72	83.17	6.82	12.81	27.01	20.3
H3c14	0.42	31.01	78.46	24.36	0.28	1.32	1.12	0.25
Nnmt	13.18	7.81	16.42	23	70.69	59.04	81.8	59.72
Purb	44.66	30.9	69.42	59.36	2.98	6.57	11.08	9.34
Pdhb	9.74	6.1	27.05	19.98	58.7	72.91	61.35	82.99
Ptges3	186.04	96.2	250.42	87.58	5.05	62.01	112.9	88.48
Cd44	46.44	16.9	84.86	4.22	0	0	0	0
Psma4	121.34	81.2	195.56	196.33	32.87	53.63	77.14	88.28
Aimp1	34.7	34.74	67.25	51.98	3.62	7.4	7.35	5.89
Smarca5	56.86	33.43	73.37	63.89	6.72	11.13	12.57	10.55
Selenot	77.18	54.17	159.02	122.36	20.96	32.33	43.25	42.7
Lamp2	61.46	42.59	110	92.26	8.59	16.5	27.73	27.13
Tipin	36.36	20.28	41.36	34.62	0	0	1.36	0
Srp9	65	44.62	72.01	86.83	9.83	14.82	23.37	12.81
Ifitm1	23.68	18.15	29.45	24.4	77.99	72.53	100.65	82.35
Uso1	65.96	41.48	87.25	82.26	10.21	12.93	27.41	15.38
Rnh1	65.54	4.01	74.41	3.8	191.27	156.81	35.76	39.52
Actr3	0.25	0.15	0.23	0.31	33.1	0.82	100.2	0.09
Trp53	16.95	18.12	18.5	16.42	102.68	22.56	29.84	128.79
Hnrnpu	93.16	66.08	134.1	130.44	22.84	39.73	39.61	46.86
Cops9	87.07	107.85	106.27	138.66	42.7	17.03	57.99	41.56
Gipc1	62.26	19.71	28.64	62.87	109	96.72	140.31	114.43
Snx1	0.39	0.5	0.53	0.47	31.35	35.56	57.15	0.5
Racgap1	3.85	22.77	41.84	38.47	61.36	75.14	120.28	91.27
Cfl1	140.76	155.09	154.76	125.65	32.63	46.35	104.51	64.54
Ddx39a	31.22	47.95	52.94	41.11	116.85	98.22	111.62	132.65
Gcat	0	19.57	0	0.12	48.27	0	66.1	54.06
Mfge8	26.61	20.66	21.82	24.62	101.61	102.09	50.97	66.7
3830403N18Rik	41.16	29.3	58.89	59.37	1.93	6.91	11.28	8.33
Eif4h	93.55	84.24	100.14	101.02	159.95	162.71	250.6	188.81
Ostc	124.44	89.56	173.72	171.92	37.43	54.69	86.82	61.48
Septin11	0.09	6.61	0.13	0.08	2.02	41.69	51.17	36.53
Elp3	3.72	2.66	0.59	0.02	22.93	32.3	38.51	37.6
Rplp0	92.65	2.77	50.47	1.4	3.79	4	2.88	2.07
Gadd45a	39.2	9.17	15.58	14.95	52.11	49.01	125.16	65.4
Mgat2	99.58	65.48	114.63	114.48	19.17	29.65	51.4	37.11
Vps35	86.51	48.34	120.78	106.33	15.58	27.91	34.1	41.05
Atp6v0c	54.58	37.25	40.49	134.41	228.72	54.99	248.26	61.95
Rab11b	4.08	1.27	1.3	6.18	49.55	5.6	86.59	3.85
Hnrnpab	75	53.47	77.17	6.07	7.07	8.48	11.01	13.72
Ncln	24.98	24.99	25.37	27.51	76.76	68.06	92.54	94.86
Tns2	1.95	0	0	11.16	35.52	19.81	47.49	42.43
Gm20390	0	0	48.49	82.74	0	0	0	0
Eif3m	182.23	101.6	218.29	204.31	44.21	78.2	137.85	86.22
Cox17	67.6	51.65	75.3	89.32	12.14	18.23	27.97	18.98
H3f3a	0	0	0	0.37	0	65.62	71.8	0
Uap1l1	38.73	32.49	34.39	33.13	99.09	77.01	114.43	98.45
Smdt1	79.3	65.37	67.7	70.87	114.66	150.76	192.2	154.14
Xdh	2.28	1.04	12.51	2.33	47.63	21.92	3.55	82.46
Park7	65.62	65.3	72.18	77.2	136.82	144.04	180.63	144.24
Slc1a4	13.1	6.06	7.06	8.19	40.72	32.34	59.1	61.04
Ptp4a2	76.33	82.53	160.31	155.54	16.41	37.42	76.96	63.57
Spcs2	43.11	40.97	97.71	47.66	1.53	0	50.18	0
Pank3	38.67	24.84	57.03	45.42	2.5	5.48	7.73	7.38
Cyp51	100.58	70.66	138.65	139.26	20.56	33.97	69.35	54.89
Mthfd2	82.69	45.63	74.96	70.09	115.86	124.04	198.64	152.68
Yme1l1	44.47	25.9	65.25	51.67	4.07	6.76	10.03	11.72
Chka	12.69	11.17	16	16.68	53.4	44.56	71.88	67.77
Coro1b	60.55	45.21	57.55	55.39	114	96.77	170.09	127.96
Supt5	52.08	38.85	51.08	1.8	1.75	2.33	2.41	8.6
Cldn6	52.71	34.56	37.46	39.91	82.75	77.01	129.71	133.42
Slc6a9	15.05	5.29	6.37	6.27	46.34	26.77	56.58	56.42
Mtch1	7.07	9.33	1.15	25.9	50.99	94.09	37.66	25.55
Trim28	81.32	69.7	74.31	77.43	131.45	134.64	189.1	172.9
Rpl41	17.74	36.99	41.23	32.61	0	10.29	0	0
Trim35	40.83	41.95	59.12	61.6	104.35	89.46	155.69	129.98
Tomm70a	63.44	35.66	77.97	72.28	7.77	13.86	23.17	20.44
Rpl30	51.37	0	101.8	39.14	0	0	37.23	0
Rpl38	153.4	138.31	177.27	163.82	53.94	93.89	53.53	107.58
Caprin1	48.18	35.01	7.63	15.98	0.89	0.58	0.95	0.91
Npdc1	20.91	9.29	12.85	19.45	65.89	46.94	73.63	55.71
Cfdp1	59.76	38.14	80.25	71.35	11.41	15.16	20.77	19.43
Ergic1	0.89	20.2	3.75	16.66	28.81	50.38	42.55	77.1
Eif5	14.15	90.46	0	9.06	0	0	0	0
Aaas	7.13	12.39	9.03	10.16	55.38	32.84	55.82	47.98
Nckap1	91.05	81.92	180.8	141.89	30.16	53.17	74.45	61.31
Psmc6	84.98	52.13	117.53	99.34	16.74	27.76	37.88	45.98
Oaz1	16.1	30.46	30.61	23.42	60.91	70.57	132.53	43.07
Kdelr1	1.34	1.15	2.48	1.88	58.36	50.19	1.85	1.59
Cdv3	103.66	52.05	115.67	111.69	21.1	34.09	48.14	44.31
Eif2b5	33.25	34.37	45.35	46.53	89.92	84.53	117.69	109.14
Rpl30	60.54	0.65	128.03	188.62	0.75	0.32	143.11	0.79
Galnt1	15.13	3.73	60.53	37.41	2.74	0.04	2.91	3.08
Man1b1	0.14	0.03	3.93	30.5	68.14	65.5	35.47	10.2
Prr13	11.31	14.09	15.61	17.61	54.61	44.02	66.34	62.95
Itpripl2	78.41	67.74	112.19	102.73	21.25	27.55	44.87	41.56
Carhsp1	0	6.02	35.83	67.2	1.17	4.81	0.4	0
Ndufv1	30.66	20.99	32.41	38.96	74.98	73.02	112.68	79.62
Selenom	54.99	41.41	42.53	45.81	107.22	95.04	121.82	113.67
Ola1	70.43	42.1	98.05	89.51	12.36	24.34	25.7	37.2
Rnf10	35.75	38.48	42.43	35.32	143.16	49.93	102.19	90.22
Fbxo6	35.53	43.88	36.9	41.14	97.45	98.72	111.4	85.99
Eif5	98.48	36.95	94.37	126.37	4.23	50.21	45.68	33.86
Car6	40.14	42.21	76.3	50.92	9.38	12.76	11.83	16.42
Dnph1	28.52	23.41	23.38	20.73	66.7	65.87	84.76	74.79
Phb2	111.19	0	0	93.64	0	129.8	181.33	153.34
Ccl9	2.12	4.06	7.91	7.08	21.13	27.78	50.31	45.95
Cast	28.2	18.48	47.35	34.76	5.13	8.04	0.89	0.62
Nectin2	18.95	25.12	24.94	29.92	81.75	48.45	95.84	68.92
Rpl9	30.96	26.27	41.09	37.1	55.79	98.58	112.02	87.77
Nap1l1	40.9	32.14	36.41	41.7	9.01	5.98	5.4	3.98
Ranbp1	137.8	99.1	164.41	188.96	54.75	66.12	94.53	78.98
Trip6	45.92	38.03	48.92	43.67	112.5	87.89	107.82	108.99
Rras	52.57	23	25.73	72.55	87.65	91.51	104.24	129.07
Septin2	0	20.79	0	79.85	0	0	0	0
Nisch	10.98	20.64	23.38	7.31	53.23	36.49	73.72	63.54
Dnaja2	132.17	64.01	133.51	126.69	26.74	44.52	82.07	50.25
Ipo7	52.53	5.63	80.34	10.28	11.88	2.49	3.36	6.32
Skp1	1.77	12.33	0.62	3.66	28.02	24.72	44.19	38.1
Rpl22l1	103.3	120.53	17.44	60.32	0	0	0	105.04
Ereg	51.76	38.09	95.61	79.82	12.19	15.85	28.44	27.79
Dnajc10	62.67	53.55	135.26	123.38	22.16	34.36	52.32	42.23
Npm1	0.02	0.02	0.03	0.03	16.78	34.36	42.61	45.98
Dynlt3	44.77	27.49	69.3	59.91	6.22	11.95	15.38	16.18
Trmt1	17.67	10.89	4.91	2.19	35.51	37.26	52.77	47.27
Pno1	75.62	50.12	105.72	97.7	16.29	24.07	40.29	42.18
Dld	73.31	42.53	96.41	89.19	14.84	21.73	35.77	33.94
Vcam1	17.12	22.33	63	54.75	5.96	9.64	6.1	7.02
Suox	51.28	53.63	69.37	78.5	101.97	91.63	176.4	153.45
Parva	9.16	39.03	55.57	20.85	60.02	66.23	115.79	88.08
Rps6ka4	27.84	32.8	35.66	40.67	68.37	78.26	107.18	95.71
Tmem30a	41.64	23.31	57.25	47.73	4.91	7.88	12.22	10.13
Mcu	0.77	1.1	1.75	4.09	18.87	19.87	37.09	27.55
Arpc4	22.84	7.57	12.78	0.13	55.55	0.06	87.53	42.45
Ppp1cb	56.94	29.42	65.03	61.12	7.96	13.67	18.75	16.99
Anapc2	30.18	27.45	30.84	36.59	69.41	63.51	98.5	96.32
Pold2	0.43	1.39	0.39	2.02	34.1	28.54	26.12	3.56
H1f4	96.06	1.21	28.46	1.59	1.93	6.69	8.02	0.54
Smim14	18.07	11.67	1.54	19.32	52.46	77.56	34.99	32.77
Naa50	21.76	10.8	37.15	28.2	0.46	1.16	1.04	3.8
Rbx1	17.21	6.16	22.82	11.67	107.77	42.06	29.93	31.45
Ino80e	30.2	33.47	33.61	0.75	0.95	1.25	4.11	0.33
Lpgat1	25.54	16.46	32.31	24.83	0	0	7.05	0
Timm8b	66.52	40.71	79.14	84.63	16.91	17.67	33.2	24.06
Dut	46.08	43.3	61.99	60.38	90.02	110.87	134.46	122.01
Selenos	76.99	47.6	60.75	90.42	21.72	27.45	28.77	16.81
Npepl1	27.95	33.95	44.1	27.6	69.81	75.69	113.28	80.04
Aars	79.22	12	13.58	94.47	146.66	66.56	40.16	185.41
Msmo1	77.93	65.82	142.51	142.36	26.58	38.59	68.71	58.62
Nfil3	10.06	8.63	6.49	4.91	5.07	35.57	57.48	56.93
Atp6ap1	45.74	38.38	55.63	49.61	83.74	72.36	140.59	126.91
Clcn7	10.27	0.53	1.28	0.99	23.84	20.77	29.54	40.82
Sco2	0.02	10.31	0.03	11.29	39.04	24.44	38.99	33.49
Nr2f6	31.29	24.08	24.13	37.86	85.92	74.91	58.6	92.49
Csn3	43.19	49.63	72.33	82.62	18.67	16.47	24.84	19.06
Ndufb2	21.1	20.28	25.7	30.67	57.63	68.2	84.3	69.5
Tigit	10.53	5.11	4.6	7.5	51.06	8.87	73.56	15.29
Ifi202b	41.45	27.65	60.27	48.21	6.19	6.89	11.79	16.84
Rab7	88.78	14.69	114.18	0.89	0.05	0.05	0.61	62.61
Nap1l1	57.31	35.69	67.22	56.64	7.82	11.92	24	18.96
Tram1	61.15	40.7	90.68	82.62	13.33	21.83	36.37	24.72
Sdcbp	3.49	0.98	3.92	4.59	24.46	42.43	7.12	38.79
Hnrnpa1	19.45	16	30.07	47.34	13.07	0	0	0
Ccn2	59.17	35.92	44.36	53.01	9.6	8.57	15.26	16.53
Paip2	25.14	28.02	0	59.89	0	0	0	0.14
Dnajb11	64.58	52.67	82.04	87.94	16.8	23.01	36.79	27.61
Il17rc	0.3	0.06	11.29	0	40.45	21.64	0.01	46.71
Pfdn4	57.68	32.5	58.53	26.29	0	9.85	16.49	14.86
Kif20a	1.73	4.4	10.84	3.3	34.64	42.03	3.08	50.02
Pum2	18.07	11.05	31.07	27.38	0	0	0	0
Cttn	0.01	0.5	0.01	0.01	25.74	0.01	0.01	60.67
Mfge8	3.38	1.54	2.12	1.04	44.63	26.73	17.4	9.24
Fbxo6	6.8	3.98	6.54	5.8	33.53	28.32	35.86	37.73
Tinagl1	0.01	0.01	0.02	9.92	28.15	0.03	44.92	29.72
Cap1	45.31	36.72	52.29	7.56	55.75	52.86	89.06	147.08
Pmpcb	9.45	0.76	2.08	1.73	15.28	22.08	70.45	5.61
Dcaf13	70.74	39.25	84.22	85.15	11.39	19.26	35.25	35.15
Ldha	16.61	4.5	114.15	12.87	2.98	1.39	18.52	6.49
Exosc5	15.37	18.33	17.11	17.9	50.22	45.38	67.73	60.1
Rab2a	91.1	58.24	117.91	110.87	23.34	36.81	60.97	43.8
Ssr2	185.2	10.86	21.14	48.65	9.43	10.06	44.36	29.74
Chd3	0.82	3.42	3.29	1	11.74	19.26	49.28	17.48
Wdr45	2.03	7.72	19.81	6.41	38.67	5.5	74.99	42.1
Dmxl1	19.2	16.38	34.77	25.55	0	1.99	2.53	3.5
Bpnt2	34.62	20.1	46.89	41.9	2.65	6.51	8.34	10.19
Dnttip2	27.22	19.59	40.93	37.35	2.87	4.15	5.55	6.96
Dhrs1	15.27	19.97	23.4	23.52	49.8	50.43	82.48	62.87
Ubl7	2.98	2.26	0.93	0	9.42	6.16	45.4	29.36
Ctnnb1	74.98	56.12	115.18	110.94	58.47	83.36	6.83	3.43
Cuedc2	30.98	38.72	30.36	37.19	70.76	67.92	123.13	72.61
Top1	37.92	21.28	50.57	43.98	4.82	7.59	10.58	9.82
E2f4	4.58	5.09	3.35	4.92	4.47	49.23	8.36	58.61
Herpud1	8.54	8.24	10.47	10.92	26.04	47.85	46.83	43.69
Dbndd2	0	4.08	0	0.84	0	42.45	32.58	11.16
Gls	40.06	4.96	55.65	14.88	4.84	6.15	1.81	3.07
Ero1a	0.02	0.03	127.78	0.01	0.05	0.01	0.01	0
Plxnb2	0.42	1.03	9.91	0.87	26.43	13.44	54.91	11.41
Tpm1	98.21	87.63	132.47	143.91	32.54	51.43	83.33	57.51
Rwdd1	55.73	40.59	78.09	73.92	11.96	16.82	31.87	24.32
Gch1	28.62	28.67	33.9	32.46	77.24	57.82	95.43	80.23
Cycs	64.24	49.97	106.66	98.84	19.39	25.67	48.18	36.45
Selenok	80.96	48.01	93.11	88.13	21.16	28.42	40.92	33.17
Lcn2	2.24	88.6	71.43	245.17	76.34	27.32	62.25	22.15
Otud4	37.87	22.83	61.28	49.6	3.47	10.74	15.25	13.3
Snx2	57.24	30.32	85.64	76.07	11.47	19	29.59	26.16
Mtdh	38.24	3.75	41.07	0.04	0.16	0.16	0.08	0.01
Capn1	0.01	2.22	0.17	2.94	75.92	0.04	4.98	4.57
Nradd	2.44	3.42	1.48	3.02	44.76	48.04	3.11	3.48
Cd151	12.6	3.73	4.4	4.29	39	45.15	7.64	42.55
Abracl	38.83	24.87	61.62	57.14	5.86	11.94	17.97	13.25
F3	30.1	23.11	38.21	40.61	4.42	4.93	8.03	6.83
Serbp1	28.32	22.95	34.8	52.2	3.22	5.05	11.45	7.54
Rbmxl1	49.82	30.74	68.76	65.58	13.48	15.64	19.13	19.26
Wdr61	22.02	13.85	50.68	27.85	7.83	0.42	8.39	0.15
Ltbp4	14.21	17.63	21.86	27.69	53.29	41.13	63.59	80.56
Ier2	36.46	26.7	29.09	31.84	71.69	60.25	87.23	88.43
Smim15	18.75	2.99	82.28	24.99	1.28	0.5	12.25	9.22
Tmem176a	39.94	25.02	44.57	35.02	50.86	84.05	85.19	118.33
Krt20	42.34	34.26	80.1	69.02	11.43	16.39	27.14	19.34
Capn2	9.98	46.36	28.64	11.57	96.43	130.13	19.24	17.07
Acot7	62.51	49.97	47.98	54.27	88.89	82.11	129.7	140.38
Bak1	12.67	56.88	13	69.62	16.95	12.37	2.97	2.24
Ptprs	0.81	0	0	0	0.1	0.03	0	74.52
Cdc25b	12.94	14.54	18.57	10.73	43.08	41.85	56.83	52.12
Slc7a1	28.81	16.95	23	24.3	46.88	45.39	79.32	84.5
Spp1	7.88	62.27	138.12	166.86	27.9	52.16	42.88	47.11
Fads1	38.81	37.24	37.06	56.92	73.08	62.71	132.54	106.4
Bcap29	30.9	23.75	40.47	36.01	3.22	5.93	9.28	6.56
Ppp3r1	81.71	48.74	99.16	97.31	17.49	30.31	53.75	36.79
Cad	7.6	7.14	5.4	5.95	2.22	1.37	3.13	126.47
Tnfrsf12a	68.62	87.03	0	50.5	37.02	27.18	0	0
Slf2	31.06	19.53	44.84	35.21	3.36	5.76	8.81	7.1
Trmt10c	29.86	17.1	35.19	30.38	2.1	3.69	5.89	5.35
Tubb2a	35.16	32.58	46.98	44.22	68.4	64.08	120.49	103.99
Mob1a	98.99	44.89	147.86	126.22	25.31	42.09	75.03	58.39
Jak2	19.85	18.8	41.44	36.21	2.78	3.63	6.51	5.81
Snrpd1	123.45	60.77	137.65	131.01	29.08	48.84	80.2	67.26
Sh3bgrl	27.29	20.52	52.65	39.11	4.22	6.46	9.38	9.35
Ap3m1	15.43	16.26	42.29	19.47	1.98	1.62	3.38	2.61
Ddx47	24.08	3.85	20.01	6.56	36.34	40.32	56.14	55.15
St13	113.44	58.64	138.63	123.91	29.13	44.96	81.33	57.4
Ctsd	0	0	0	75.65	0	0	0	0
Zfp207	30.61	20.05	51.01	39.52	1.77	5.33	14.4	8.88
Scfd1	36.17	17.04	42.33	35.63	3.19	5.97	5.51	11.07
Sqle	40.5	30.57	50.84	53.22	10.96	0	36.93	0
Tmem176b	4.06	4.25	4.71	6.22	10.46	8.59	81.53	16.05
Zfp598	3.53	4.11	2.3	2.92	17.78	28.4	27.7	27.31
Bet1	29.19	18.7	39.33	44.18	3.66	6.82	8.81	6.72
Rab11fip5	3.49	1.94	1.91	2.73	71.15	5.17	8.98	8.63
Nefm	43.08	40.95	65.53	64.14	13.63	15.71	26.88	13.48
Plxnb2	22.81	0.89	18.26	1.68	14.33	59.98	41.39	50.85
F2r	70.36	41.77	92.76	88.14	18.87	21.83	42.35	35.43
Hp1bp3	0.48	0.4	2.64	0.64	0	24.23	47.1	5.68
Selenos	46.76	23.65	28.9	52.7	0	1.76	20.12	14.49
Def8	3.03	11.99	0	4.12	4.15	27.14	46.35	37.76
Sema3a	29.21	0	43.88	4.51	0.52	1.08	1.16	1.73
Capza2	0.02	0.8	69.18	0.19	0.12	0.16	0.52	0.21
Dek	20.49	9.9	28.52	35.18	1.07	4.08	1.73	3.62
Cetn3	18.04	13.97	21.46	30.64	0.64	1.99	2.45	1.85
Abi1	56.64	35.25	67.3	62.9	14.58	20.27	40.78	0
Ift46	0	0	0	0	22.93	0	50.22	0
Ajuba	5.56	4.68	3.56	9.06	26.72	26.51	37.98	31.8
Rbis	49.72	47.76	55.26	32.6	7.33	8.57	18.38	20.42
Denr	12.87	11.58	42.86	34.75	4.04	2.37	5.85	1.63
Arhgef2	0	0	0	0	0	0	72.54	0
H1f0	73.02	41.32	52.56	52.55	89.88	82.19	147.47	119.41
Csde1	22.63	27.35	42.07	22.07	2.47	4.49	8.67	3.48
C1galt1c1	34.09	19.75	49.98	46.85	3.76	6.65	12.77	13.32
Reep4	15.93	20.09	21.42	21.48	53.77	45.81	71.23	55.84
Tax1bp1	40.97	28.96	79.22	55.92	8.57	16.02	20.98	21.11
Hnrnpf	0.06	0.05	0.11	0.09	0.08	75.77	0.15	0.23
Sfr1	66.99	61.59	103.22	89.85	21.96	29.07	50.89	37.91
Chmp1a	50.36	42.4	45.63	47.63	93.3	85.33	119.62	91.31
Tmx3	24.6	18.84	45.62	38.7	3.17	5.66	8.06	8.93
Vars	61.26	28.03	58.95	36.49	87.13	75.9	99.6	123.39
Ppp4c	29.53	23.25	28.06	46.94	64.38	76.56	89.82	71.03
Galk1	50.6	46.93	48.06	49.42	88.02	98.06	118.87	95.51
Abhd8	14.28	7.23	10.57	10.06	40.68	37.94	43.57	36.67
Pacsin2	0	0	0	0	5.52	22.34	41.92	0.01
Tmem11	6.27	1.76	1.44	1.21	26.96	12.04	18.26	34.17
Eri3	12.29	7.24	8.92	11.1	37.53	31.45	45.59	39.21
Prkcsh	38.51	27.04	29.13	36.21	71.32	51.51	73.04	109.68
Colgalt1	2.2	4.76	3.31	3.14	17.81	30.68	38	11.61
Acot2	46.3	23.78	32.67	37.22	65.31	58	104.04	90.47
Utp3	55.17	37.61	71.49	71.31	15.1	20.14	27.3	24.57
Bsg	17.02	11.77	141.67	154.09	23.9	39.17	48.12	33.72
Shc1	24.71	18.49	25.12	2.53	0.63	0.73	1.27	1.12
Aip	27.89	24.02	21.3	29.33	68.34	53	79.86	58.24
Polr2k	4.39	12.9	32.78	31.06	1.6	3.17	1.93	0.7
Mprip	0	0	0	0	0	0	0	67.77
Bag6	29.82	30.03	30.05	29.19	68.89	36.71	88.03	91.29
Bpnt1	61.2	37.02	79.78	67.75	12.11	19.21	38.35	24.43
Gorasp2	1.47	5.46	17.68	11.04	21.74	36.5	47.83	38.1
Tmem59	28.51	23.23	38.57	36.64	58.67	57.91	99.35	79.96
Sdf2l1	37.74	72.59	65.84	87.63	23.21	24.76	30.37	27.78
Ergic3	34.69	32.57	35.28	57.11	85.17	72.02	99.19	88.06
Klhl9	35.94	21.99	48.75	43.89	6.55	8.47	11.33	13.05
Mrps10	0	23.38	0.24	0	0	29.51	55.14	34.2
Lsm8	59.71	39.09	48.38	57.42	11.45	19.73	22.35	16.37
Gpx4	31.43	1.04	1.63	1.3	2.06	35.49	58.24	46.53
Rbbp7	15.02	8.01	24.05	21.38	23.87	35.82	40.83	101.3
Higd1a	29.78	14.64	19.77	20.68	0	0	0.12	0
Nmt1	28.06	5.31	5.84	6.95	24.12	31.05	58.33	48.83
Tmem147	43.21	35.94	50.75	35.09	70.52	72.79	124.77	82.52
Snap47	0.01	0.01	0.02	0.06	43.46	44.72	0.01	0.02
Lgals3bp	59.37	47.34	45.04	45.7	81.91	66.58	120.2	128.31
Hmga2	34	36.21	72.89	60.08	11.08	13.59	24.15	20.97
Trmt6	81.65	22.81	60.06	54.08	5.94	14.93	37.24	20.98
Ncapd2	17.53	12.37	19.11	16.3	36.3	38.01	59.98	61.25
Uba52	0	0	0	81.03	6.03	2.15	0	0
Fat1	0	0	0	0	0	22.48	0	42.61
Arcn1	44.76	28.26	71.91	56.11	8.46	14.93	27.35	18.13
Hacd1	0	0	35.23	40.49	0	0.18	0	0
Csde1	16.54	0.82	73.77	29.49	0	0.02	0	25.35
Ints11	30.6	22.78	31.22	32.13	63.52	54.6	89.64	69.22
Serpinh1	3.4	6.75	3.35	1.92	28.82	33.58	20.11	16.1
Tmem184c	22.95	15.78	36.47	32.66	3.83	5.89	5.03	4.84
Pgls	12.47	20.75	6.58	4.91	36.33	39.81	47.89	33.7
Msantd4	18.72	15.9	42.21	29.48	3.88	3.54	9.17	2.38
Lyar	47.09	24.73	61.17	54.12	8.97	15.2	21.03	16.2
Cryz	0.23	0.27	0.19	0.21	8.41	13.95	22.44	16.8
Metap2	18.55	6.36	41.75	15.82	9.13	0	0	0
Sptan1	6.22	8.42	22.04	6.43	72.42	5.7	65.15	11.1
Ano10	9.3	2.64	23.32	2.97	30.05	28.68	46.57	39.9
Plod2	27.79	16.32	45.11	34.17	3.32	7.32	9.02	7.49
Plpp2	7.61	4.79	16.46	6.12	8.09	9.79	4.04	116.84
Pten	23.03	19.74	45.01	39.8	3.08	6.43	10.29	9.52
Pcbp2	30.53	30.89	46.89	43.48	28.04	51.88	136.54	110.98
Ddx52	27.54	16.05	35.77	29.71	2.56	1.67	7.58	8.79
Cdk7	50.68	28.12	63.3	57.95	8.99	16.65	24.69	19.23
Pacsin2	18.11	16	19.78	25.79	2.33	1.43	2.76	1.83
Hnrnpm	23.6	10.15	8.79	20.36	0	0	0	0
Itgb5	10.06	8.77	13.08	12.6	28.2	58.16	37.13	32.4
Prr13	10.72	12.9	11.84	18.14	43.09	23.22	58.45	47.23
Capza1	59.63	42.72	110.36	92.15	15.36	28.96	46.96	45.93
Fbln5	3.88	0.05	0.06	0.07	7.37	18.26	24.35	17.28
Abcb1b	81.84	54.78	119.42	105.63	22.22	38.56	59.19	56.49
Anp32e	23.43	1.05	38.73	33.02	8.08	4.08	3.07	0
Pdlim2	35.11	4.56	36.02	34.33	68.91	39.55	99.96	55.18
Mapk3	4.42	82.29	93.59	2.75	91.87	69.65	207.03	2.37
Sec31a	0	0	62.23	0	0	0	0	0
Fxr1	26.94	17.22	44.95	34.62	5.17	7.1	7.92	7.86
Srp19	39.36	19.01	46.29	30.05	2.66	8.03	11.14	11.77
Ifi47	0.51	10.13	0.02	0.02	12	18.7	29.01	25.32
C3	1.82	1.78	2.43	2.2	14.77	11.47	23.11	29.33
Idi1	29.59	21.77	28.16	45.86	3.44	6.83	8.4	10.22
Smc2	15.26	11.94	34.76	20.89	1.61	3.21	2.15	2.91
Ccz1	52.27	36.68	75.98	69.88	11.92	19.22	34	26.83
Lgalsl	21.05	13.72	30.25	27.8	3.55	0.17	10.06	0.21
Tmem258	98.21	67.48	90.94	92.3	40.09	31.47	53.38	43.25
Il1rl1	70	24.45	45.89	41.47	3.54	5.87	26.39	23.98
Psme1	34.18	21.37	38.19	40.03	61.38	65.85	96.97	74.48
Ifrd1	79.3	44.22	128.73	82.51	55.18	29.38	47.5	26.7
Wsb1	0.08	1.26	0.25	0.24	1.46	30.96	1.02	26.81
Mapkap1	2.22	0.99	0.23	0.81	7.1	11.25	28.43	20.12
Hspa4l	16.82	12.24	35.92	27.29	1.56	3.38	3.54	5.5
Gps1	33.46	26.58	25.46	30.68	63.92	57.31	79.78	70.25
Nr2c2ap	42.84	30.5	35.87	34.23	73.86	69.95	88.06	79.86
Klhl22	33.1	25.7	32.99	0	54.67	47.2	74.24	57.2
Pdzd8	42.52	28.66	56.89	51.64	9.75	13.5	18.44	17.49
Naa15	39.95	22.75	10.6	50.7	3.68	4.34	11.51	9.35
Dusp1	6.96	3.85	9.44	8.51	27.83	18.8	46.31	30.79
Dhrs7b	0.67	0.65	0.34	0.11	0.75	0.7	31.49	26.6
Kpna4	72.51	43.95	99.71	87.33	20.06	31	49.43	37.71
Npdc1	15.22	17.65	10.81	15.77	40.01	33.61	40.61	65.36
Stom	20.55	16.61	26.33	25.1	43.89	41.26	71.21	71.08
Oas1a	18.86	40.61	2.85	13.26	53.73	45.15	77.48	30.08
Morf4l2	1.4	0.68	2.33	1.5	0.79	1.8	1.62	66.4
Cald1	0.6	0.61	0.73	0.82	18.28	4.39	0.8	38.01
C1galt1	20.36	15.63	35.53	28.03	2.01	3.92	5.46	6.26
Psmd12	54.68	46.97	109.79	98.74	18.82	30.01	53.45	41.25
Gpx8	20.16	18.01	37.1	34.03	2.57	3.2	7.46	8.94
Dcps	17.24	12.59	27.26	22.9	48.17	45.85	71.49	47.51
Atp5j2	1.21	2.83	0.87	3.76	24.41	21.08	24.43	7.95
2200002D01Rik	3	5.12	5	15.93	26.12	27.97	38.05	31.01
Urod	14.14	9.4	16.92	16.37	40.05	33.06	52.33	48.64
Xlr	17.8	13.11	22.41	25.5	0	2.56	1.74	4.84
Otud6b	32.01	16.69	42.95	37.15	2.92	6.97	10.1	12.04
Ncaph2	2.44	0.02	0.85	0	7.09	52.45	2.03	0.93
Txndc17	34.25	32.76	70.09	73.02	12.36	16.13	26.6	23.61
Lgmn	38.03	28.36	43.57	40.62	63.45	62.93	98.5	94.39
Lif	26.47	10.38	23.42	0	0	2.53	0	0.05
Ripor1	11.59	4.77	1.79	5.19	26.84	2.86	41.27	39.93
Btbd19	0	10.12	14.82	10.85	29.21	25.16	39.13	42.05
Lgals9	20.82	15.02	25.12	22	44.77	61.29	71.46	39.09
Plpp2	0	0	0	0	0	0	58.79	0
Capg	43.78	47.91	43.77	41.55	83.97	78.3	110.9	83.37
Pex14	25.1	20.75	25.01	28.35	56.51	42.04	72.1	71.31
Rab21	46.58	36.41	70.7	67.05	11.82	17.13	33.92	22.83
Emc2	24.7	14.23	37.88	31.45	3.62	4.53	6.56	7.48
Wnk1	14.5	18.02	3.19	33.71	0.94	1.72	1.91	1.33
Arl5a	28.32	16.29	35.58	31.86	2.86	5.23	7.61	8.35
Tecr	2.86	0.04	8.61	0.18	0.31	27.51	33.04	23.61
Ssb	13.6	4.97	24.56	14.82	0	0	0	0.57
Palm	13.38	12.31	13.17	12.25	37.48	30.13	50.84	44.51
Gmnn	1.38	0.33	0.31	0.06	0.53	12.77	23.54	21.54
Cars	37.88	20.29	26.95	26.89	58.03	60.13	62.54	80.27
Cpt1a	0.46	10.11	16.4	0.01	18.7	22.62	37.33	39.07
Bclaf1	23.7	9.97	25.43	16.82	0.81	2.38	3.35	1.89
Ccndbp1	13.42	2.05	2.2	2.03	27.08	21.09	40.68	13.64
Pimreg	8.91	0	0	12.86	29.42	11.43	43.39	22.4
Kpna3	32.27	18.36	44.39	36.19	3.53	8.42	11.41	10.69
Igfbp4	77.61	3.02	1.87	2.62	3.31	2.07	4.98	2.01
Borcs6	0	0	0	0	19.9	15.23	22.32	0
Glipr1	41.72	24.04	49.34	47.17	10.42	12.8	24.36	3.95
Rab5a	36.68	25.31	56.03	47.94	7.71	10.71	18.84	16.46
Eps8l2	31	19.01	23.43	23.76	46.81	44.18	75.6	70.04
Cops2	21.32	12.72	27.21	11.14	1.69	1.9	2.02	1.86
Capg	19.01	0.08	0.05	0.1	0.04	46.08	0.08	54
Gna12	45.77	31.87	34.02	38.66	65.61	59.88	104.6	85.26
Col1a2	0	40.08	76.93	0	91.59	54.9	10.42	109.38
Stn1	8.96	30.14	53.08	6.52	5.12	2.96	3.52	7.05
Flna	1.04	1.12	1.29	1.35	1.32	57.49	4.13	1.7
Pdcd10	44.58	21.05	49.78	44.66	6.61	10.94	16.88	16.27
Xlr	17.66	10.5	24.67	31.09	1.49	1.42	6.41	2.98
Fubp1	9.61	11.13	27.65	16.22	0.03	0.5	1.38	3.02
H2-Q4	46.75	45.49	54.82	19.03	66.6	64.49	114.2	91.25
Mia3	29.8	22.34	44.61	41	6.06	8	13.96	10.83
Rps24	26.19	17.62	54.85	49.63	4	10.03	11.07	19.64
Arl1	65.85	43.34	94.68	86.78	18.54	26.1	55.7	34.41
Tmem259	25.69	24.59	24.15	26.67	55.55	47.1	72.08	65.61
Katna1	16.66	8.2	15.93	15.85	1.1	1.25	0	0
Rapgef1	0	0.02	3.62	0	0.02	0	59.95	0
Lgals3	80.77	1.97	1.32	0.71	1.89	175.79	2.83	33.82
Rbmxl1	41.21	22.84	52.9	45.98	5.52	10.8	24.01	13.17
Twf1	62.35	43.67	103.48	91.61	20.73	31.25	50.89	39.77
Hdac2	36.37	19.79	49.48	48.5	6.4	13.09	16.58	12.42
Ube2g2	18.59	34.32	22.82	17	21.2	72.13	112.01	20.91
Taf1d	15.57	4.28	14.61	21.38	0.18	0	0.07	0.12
Ethe1	24.67	27.37	27.42	33.21	60.22	56.93	81.84	57
Pla2g4a	47.15	32.56	84.64	71.99	13.35	22.12	32.83	31.41
2310022B05Rik	31.63	28.15	29.21	31.13	52.43	53.65	86.98	73.8
Thap3	12.03	10.53	10.43	7.07	44.97	24.66	39.72	28.8
Pcdhgb1	0	1.97	0.08	2.77	2.76	0	56.94	2.82
Supt16	52.35	29	76.47	60.95	13.96	22.44	29.31	22.79
Ap2a1	37.82	0	38.2	36.27	63.16	0	101.65	90.11
Dnajb1	71.27	51.61	65.3	67.06	21.79	23.85	36.6	30.32
Clptm1	0.1	0.05	0.14	15.97	1.15	30.39	3.7	55.5
Eif2s1	49.56	38.33	89.26	82.29	14.74	23.07	37.52	40.31
Cd2ap	14.06	8.29	28.6	20.81	1.19	2.04	2.25	2.93
Dynll1	63.47	59.15	99.16	103.94	29.3	35.72	63.47	33.73
Hspa1b	21.53	11.57	13.39	12.85	0.33	0.87	1.26	1.62
Exosc9	19.01	17.76	42.14	38.34	0.95	13.17	8.81	6.8
Ubtd1	19.65	12.28	14.41	17.21	40.37	35.62	52.88	47.99
Ddx50	16.44	11.4	26.66	26.78	1.99	2.07	4.66	3.94
Agps	30.96	21.35	53.14	38.6	6.38	10.54	15.11	12.38
Tpm1	22.61	5.52	14.63	14.89	0.15	0.16	2.89	0.46
Loxl4	26.65	20.06	29.39	29.68	46.6	42.09	77.86	76.05
Tom1l2	1.13	0.53	9.34	2.3	22.43	19.02	15.33	25.7
Zfp36l2	7.11	6.68	11.93	7.36	12.95	12.84	52.66	44.67
Mrpl28	30.65	31.97	20.9	16.1	58.17	52.19	67.44	55.18
Hspa13	21.51	13.05	34.39	25.97	2.96	2.4	6.36	7.39
Abhd16a	22.17	16.43	15.99	11	42.88	38.95	49.68	47.53
Gja1	74.73	44.21	112.94	61.57	17.49	28.86	50.86	43.81
Plaa	33.69	21.58	50.83	45.78	7.9	12.94	14.42	14.16
Hcfc1	0.01	0.01	0.01	0.25	7.72	0.03	25.84	21.17
Rbpj	0	0	0	11.7	19.04	0	40.16	18.84
Saraf	20.61	20.48	17.34	29.3	43.99	33.76	74.82	61.26
Oaz1	18.19	0.68	2.15	9.66	30.01	16.38	22.3	49.02
Kif22	18.85	16.29	25.46	19.99	38.74	41.91	63.91	58.05
Tpr	15.49	15.03	25.76	27.07	2.03	2.55	4.06	5.39
Rbm27	22.32	13.98	32.12	24.93	3.19	0	8.42	6.96
Commd3	34.13	31.47	61.47	55.95	2	16.47	26.32	23.56
Bag2	2.15	2.72	1.68	5.76	17.77	20.61	15.35	25.53
Gga1	17.31	16.36	2.29	0.12	35.08	29.03	18.39	44.79
Glrx	25.34	24.66	53.23	50.69	9.52	17.01	2.88	21.75
Wbp1	5.76	0.9	0.6	0.84	23.25	1.97	26.27	17.12
Yipf5	41.59	26.94	51.01	51.98	9.66	13.67	22.99	15.43
Tmx1	30.54	18.08	44.07	35.69	5.18	8.14	12.94	10.56
Fcf1	31.3	29.72	21.45	18.16	0	0	22.38	0
Vbp1	17.73	12.3	25.89	16.54	0.84	0.54	0	8.32
Actr1a	0	0	21.55	28.94	0	0	0	0
Ybx1	48.08	14.03	49.4	24.22	5.43	7.7	14.8	13.04
Samd1	24.26	21.03	29.35	30.05	53.98	45.16	71.93	67.32
Fam111a	11	9.32	24.55	13.35	0	0	4.37	0
Stmn1	20.84	21.03	29.45	16.58	42.88	59.87	53.69	56.34
Kif1b	18.59	15.94	37.01	32.06	2.58	5.44	9.06	6.89
Bcat2	0.3	0.27	0.33	8.4	25.56	18.05	27.52	0.11
Cops2	24.62	15.71	39.82	61.49	4.14	8.79	13.6	17.99
Mmp13	11.96	7.93	27.25	23.13	1.21	2.33	2.59	2.85
Ehmt2	6.45	0.01	2.37	0.3	11.02	0.02	57.91	1.55
Cuta	33.24	21.12	17.22	14.7	46.38	56.01	58.58	48.64
Septin2	64.18	0	18.09	10.46	3.18	5.85	9.95	0
Akt2	47.72	29.89	33.48	37.11	66.16	64.39	92.68	77.29
Samd9l	15.12	8.75	22.02	13.93	0.48	1.09	1.41	2.2
Bap1	3.44	2.15	4.15	2.77	26.1	4.11	43.21	4.85
B230219D22Rik	15.24	2.9	16.55	16.31	0.69	0.16	0.53	0.74
Cryz	16.89	9.12	16.59	14.78	3.51	0.22	0.31	0.33
Ints2	13.41	1.57	20.4	16.97	0.33	0.8	0.78	0.72
Tspan4	64.44	34.92	42.33	45.62	0.04	72.46	0.02	0
Tmem50a	2.4	2.26	7.02	5.61	30.03	3.27	6.13	49.3
Uchl3	14.84	0	35.16	36.61	1.6	4.16	3.36	7.22
Gfpt1	32.65	23.67	51.24	46.05	7.14	11.57	18.62	14.81
Cldn6	39.96	30.96	39.44	29.68	64.47	48.84	79.92	94.82
Npc2	33.81	56.33	27.82	30.3	81.66	81.24	33.83	102.97
Impact	67.45	32.9	94.17	68.79	16.62	26.2	39.71	40.63
Bbip1	33.15	15.35	31.5	33.31	2.18	4	14.14	9.39
Suz12	6.42	5.03	8.47	28.26	0	0	1.2	0
Hmgcl	1.32	1.18	11.23	9.76	29.72	20.18	25.44	25.67
Ern1	14.52	13.36	20.97	10.63	33.49	28.05	51.85	51.68
Twist2	41.62	33.29	36.2	39.41	71.15	61.31	96.84	72.57
Psph	10.53	8.18	12.99	15.41	22.51	31.64	43.66	46.24
Tfe3	0.03	1.01	0	16.4	4.02	23.82	37.33	22.93
Rbm17	45.42	30.81	44.14	49.16	12.25	14.48	19.71	15.93
Rps6ka2	6.29	7.15	10.69	5.04	23.17	23.61	34.73	30.02
Esd	117.15	5.09	11.15	10.06	9.1	10.28	15.72	11.89
Nisch	27.37	28.82	33.27	32.52	49.95	52.26	64.06	93.88
Atad2	26.36	14.46	40.68	30.6	2.56	8.39	9.81	8.83
Ugp2	44.79	27.82	52.59	49.56	9.87	12.19	21.86	21.95
Tufm	0.19	5.03	3.71	12.05	32.24	13.53	48.85	0.28
Raly	3.87	16.82	5.18	5.81	2.22	1.84	89.46	22.11
Dkc1	34.08	13.62	49.7	37.47	5.35	8.95	17.03	11.01
Rpl18	5.23	10.69	12.4	20.64	0.37	0.51	0.62	0.48
Aurkaip1	23.25	9.42	17.65	19.35	42.79	36.07	52.17	49.18
Slk	21.18	15.8	38.63	30.82	4.32	6.26	8.75	7.58
Rpf2	28.84	9.19	23.65	24.12	2.09	2.18	3.69	8.81
Git1	3.39	2.34	9.41	3.7	21.94	30.29	32.67	5.25
Brix1	37.76	25.3	53.01	48.03	8.38	14.47	20.3	16.64
Ro60	13.25	9.93	28.52	19.31	1.31	2.65	3.26	3.05
Prkg2	16.28	10.5	24.73	19.16	1.17	0.78	6.46	1.74
Hells	16.05	9.29	23.02	16.93	0.76	2.18	2.46	2.58
Uhmk1	34.39	25.42	58.53	49.06	7.4	12.49	21.05	21.17
Morf4l2	8.94	0	52.83	54.4	9.31	0	14.29	8.74
Mtrex	26.01	17.48	40.83	34.12	3.77	7.99	11.05	10.78
Aurkb	4.54	2.8	4.39	6.07	18.73	20.82	28.2	19.68
Snrpb2	30.28	18.6	42.13	36.23	4.75	10.28	12.16	11.34
Ino80e	0.09	3.69	0.18	21.49	24.76	22.61	29.83	25.65
Arhgef1	21.03	21.02	20.48	26.3	51.77	42.48	60.07	54.68
Zc3h15	26.05	27.12	6.23	55.16	2	2.13	16.08	11.41
Cdkn2aipnl	33.67	24.7	34.56	37.84	57.79	55.1	89.66	68
Sc5d	26.78	15.16	49.62	36.37	5.88	8.84	16.15	8.29
Rap1a	10.68	6.38	31.91	40.07	0	7.53	2.34	8.89
Gnl3	34.34	23.1	43.03	36.5	5.93	9.42	15.54	13.49
Park7	24.71	18.51	2.63	1.82	47.39	5.56	49.63	40.03
Psmc3	5.15	37.48	8.2	11.79	55.98	8.66	93.06	9.66
Yes1	15.32	9.89	22.4	18.24	0.94	1.91	2.93	2.78
Mrpl28	17.68	21.26	7.3	26.3	37.77	40.89	53.54	50.88
BC005537	46.52	40.68	71.1	70.27	8.95	20.65	37.73	35.06
Mrps18c	27.78	26.49	50.18	50.44	8.45	14.76	15.37	16.54
Ireb2	18.16	12.17	29.22	25.08	2.23	3.92	5.47	5.21
Denr	33.25	19.82	42.25	37.8	5.93	8.88	13.04	14.67
AA467197	18.83	22.05	33.58	41.32	2.8	8.49	9.87	11.7
Ruvbl2	1.81	2.36	0	0.03	3.83	42.81	7.11	0
Tomm6	19.12	13.88	16.11	21.01	42.61	39.32	49.77	46.74
Tmem86a	2.02	2.69	2.65	2.27	17.96	12.25	17.37	20.26
Tmed1	6.45	3.98	5.12	8.1	25.53	38.55	24.76	9.22
Pgp	33.27	27.5	26.71	32.37	53.21	60.61	75.27	64.05
Pde6d	8.54	10.64	13.28	12.75	16.84	20.75	58.52	41.23
Tmem70	41.31	24.1	44.73	39.75	7.76	14.4	20.6	9.89
Slc25a25	8.16	5.95	8.22	7.59	19.87	23.48	43.39	23.25
Aurka	32.89	26.5	27.5	36.64	58.62	60.63	78.15	60.91
Ppp1r12a	14.57	7.28	10.48	13.23	0	0	0	0
Snapc2	19.11	18.37	19	21.79	46.12	41.02	51.61	51.95
Cdc42ep1	8.55	3.45	8.13	3.5	23.06	18.12	28.43	27.91
Cab39	36.79	22.24	55.59	48.78	6.74	12.87	25.26	16.33
Ehmt2	10.01	20.36	15.79	15.25	55.21	64.58	6.5	37.42
Micu1	9.51	10.64	1.2	1.57	16.53	9.37	33.21	36.93
Crtap	14.51	13.61	26.06	27.95	48.38	23.25	65.77	58.76
Ube2k	0	0	0	0.87	0	0	29.84	14.6
Tmem176b	0.44	4.25	5	5.03	21.27	20.59	1.2	35.83
Echs1	25.67	25.84	40.61	38.8	59.14	56.8	94.15	57.7
Srebf1	8.43	8.11	8.29	11.12	23.93	20.69	38.66	36.95
Ext2	2.73	2.95	2.1	2.19	5.94	22.76	6.93	32.29
Ddx17	54.41	41.31	72.33	68.67	16.47	14.01	45.7	33.49
Sparc	11.55	7.12	128.97	16.17	7.64	14.65	24.88	14.75
Fam234a	11	8.24	8.07	0	25.27	19.13	31.4	28.21
Apex1	5.16	2.16	39.81	42.25	2.51	37.41	82.6	83.92
Fam91a1	39.68	22.2	56.3	51.55	9.28	14.57	22.89	19.01
Gm10053	45.14	28.9	68.81	64.86	11.61	18.6	35.86	24.26
Nap1l4	1.82	6.73	4.62	40.39	0	0	3.43	1.13
Abhd17a	18.4	18.34	13.56	17.63	43.05	36.89	47.83	45.3
Flot1	11.47	11.43	12.48	13.86	33.94	24.34	46.94	37.27
Slc35b2	0.04	0.04	1.18	1.25	5.1	7.45	10.95	24.02
Pck2	1.55	4.33	6.57	5.21	3.01	19.38	30.55	31.42
Ccdc22	6.24	5.87	8.42	6.48	24.14	20.11	34.91	23.6
Dpp3	14.46	24.34	45.94	1.53	67.84	53.39	6.98	72.59
Lrrc58	49.9	29.7	62.4	58.27	12.51	21.12	28.35	23.95
Adam9	22.63	24.04	75.61	54.99	8.31	16.02	23.18	23.57
Fam98a	28.83	19.3	42.78	35.88	5.8	10.34	10.06	14.19
Lrrk1	3.16	4.54	3.93	5.88	15.68	14.24	28.61	25.11
Nif3l1	5.24	1.43	2.13	3.93	17.34	19.39	11.8	24.57
Tmod3	42.82	26.21	69.09	58.02	10.19	17.32	29.16	26.9
Ankrd54	0.58	4.6	0.48	7.27	18.09	17.34	19.77	18.32
Hnrnpl	5.69	1.95	5.32	4.36	17.25	14.97	19.62	31.13
Sphk2	0.31	2.38	0.34	2.2	17.15	6.93	13.63	16.9
Spcs2	24.18	13.61	16.57	37.21	3.65	5.84	6.5	5.63
Chordc1	0	12.64	17.1	13.59	0	0	0	0
Mid1ip1	26.85	25.65	10.59	28.73	49.28	43.71	63.04	52.11
Lsm4	0	0	43.28	0	0	0	0	0
Dele1	6.23	0.01	0.12	10.34	28.42	9.27	43.64	0.06
Wdr43	58.56	14.73	38.15	32.19	9.43	17.85	12.15	11.31
Snx17	15.75	14.13	18.56	25.09	44.08	33.68	58.5	43.72
Ppp1r15a	7.67	4.09	7.33	4.09	16.21	14.2	17.82	46.13
Sbno1	14.78	10.05	21.3	16.67	1.92	5.88	0.42	0.36
Dennd2d	9.02	1.9	2.87	7.22	19.75	20.21	26.75	23.04
Mfsd14a	46.8	22.98	50.21	46.32	9.09	13.53	25.18	17.32
Slc35e4	27.39	25.67	25.34	25.34	48.35	47.72	65.24	63.57
Impa1	8.95	3.72	9.51	20.02	0.22	0.24	0.15	0.18
Prpsap1	21.77	23.59	26.65	27.67	46.65	42.45	68.98	60.68
Ndfip1	19.08	12.59	22.74	22.51	17.36	19.97	68.71	78.4
Tmem69	15.66	0.96	11.16	14.27	0.81	0	0	0
Smyd2	0.01	0.56	0.02	4.63	16.24	0.99	17.47	19.02
Diaph3	0	0	0.3	0	4.78	10.62	15.87	13.06
Nifk	57.57	29.79	71.65	65.25	14.87	22.85	29.34	36.64
Adamtsl5	0.25	0.25	0.35	0.26	11.73	11.81	16.98	1.74
Tprkb	15.06	0.66	15.67	1.62	17.23	20.29	37.1	37.31
Cacnb3	0.46	0	3.43	1.34	22.8	3.13	11.51	16.1
Tead2	17.34	5.52	1.37	1.73	38.52	26.47	26.54	7.23
Ap1s2	13.06	9.31	23.77	20.27	1.27	2.67	3.2	3.25
P4ha1	26.56	14.24	36.28	29	8.34	1.01	19.29	1.25
Chchd3	67.31	37.81	80.24	71.44	17.24	22.05	45.81	41.42
Bdnf	21.61	13.17	34.64	30.17	4.24	5.69	8.84	7.65
Rdx	16.38	0.08	23.46	22.91	0.03	0	0	0.02
Hnrnpf	7.26	6.74	6.35	7.96	3.94	2.77	5.77	90.6
Rcc2	71.39	60.36	64.24	11.24	26.61	22.57	24.87	18.45
Atp13a1	2.56	5.64	1.76	1.66	29.81	4.41	3.76	31.1
Tmem160	14.81	19.26	17.79	17.01	43.66	40.73	50.84	35.9
Coa3	25.6	28.1	34.6	35.32	60.3	57.21	70.91	63.89
Hnrnpl	0	0	0	0	0	0	15.82	26.12
Cfap36	13.8	12.61	27.92	24.65	1.72	3.53	7.88	3.09
Retreg2	18.83	11.34	12.19	14.3	36.8	29.23	44.33	41.13
Ewsr1	0.98	1.09	38.37	1.92	0.2	0.25	0.34	0.6
Shmt2	13.92	15.28	12.93	12.92	29.09	26.48	46.66	46.43
Nfkbil1	18.82	13.16	13.82	12.21	36.26	31.17	48.29	37.65
Pi4k2a	0.34	1.9	3.87	3.67	20.19	6.98	22.16	15
Med6	14.47	8.71	38.22	30.64	2.22	2.61	9.8	8.25
Spats2	30.78	20.67	36.45	37.28	8.46	7.46	14.26	10.97
Rab34	6.47	5.07	12.67	7.6	25.43	26.94	39.52	16.82
Ptk2	26.87	19.65	36.53	32.96	11.56	0.6	7.7	16.06
Cpsf1	0.73	0	0	14.82	7.73	28.95	0	40.39
Med7	16.55	2.68	1.04	21.07	0	0	0	0
Rab3gap2	2.91	0.81	1.72	1.63	10.78	13.98	20.19	12.51
Pum3	16.68	15.57	16.79	13.81	1.76	1.74	5.81	0
Bcl2l15	1.16	5.43	13.22	2.12	33.21	3.59	36.08	16.9
Igsf8	17.99	18.61	16	20.85	42.09	33.16	52.58	49.12
Cops7a	18.91	14.12	0.34	31.3	35.07	0.47	73.58	54.13
Papss1	0.47	3.16	0	0.08	41.32	2.52	3.73	0.69
Mrpl22	50.46	34.93	56.65	53.66	13.81	15.64	28.63	27.78
Pin4	17.67	19.67	29.23	36.12	2.33	4.71	7.2	14.55
Afg3l1	1.15	3.46	4.74	5.93	10.74	29.03	21.96	14.36
Pithd1	22.27	15.56	19.74	18.77	41.11	37.17	56.69	46.22
Cbwd1	16	10.79	27.57	25.01	3.02	2.03	4.98	6.82
Rubcn	0.8	1.96	0.87	2.19	14.02	12.1	20.13	7.66
Msln	14.48	12.89	15.99	15.24	37.19	24.77	48.18	43.2
Camsap2	10.3	7.15	17.34	13.81	0.58	1.17	1.07	1.07
Fbxw4	11.17	6.8	6.75	9.05	23.84	22.78	36.98	27.9
Dbnl	20.2	17.82	22.53	25.43	44.01	50.93	66.73	33.79
Spop	20.48	2.41	38.8	35.11	0.95	1.3	18.31	5.3
Sinhcaf	12.1	10.99	11.38	5.99	0	0	0.48	0.51
Tmem88	11.56	9.42	11.93	10.37	32.22	22.49	38.67	34.21
Cbfb	37.38	18.37	35.11	28.71	3.77	8.13	16.76	10.03
Ubc	1.13	1.44	7.89	6.7	21.21	9.65	47.19	1.22
Ano10	10.4	11.21	0	18.55	0	0	0	0
Psme4	18.46	17.32	43.93	34.16	4.93	8.81	11.07	10.77
Cad	2.62	0.14	3.12	3.31	0.14	4.19	0.26	56.99
Slc12a4	26.71	22.04	17.26	22.67	39.13	33.5	68.91	56.66
Slc5a3	10.9	9.55	23.66	17.67	1.22	2.18	2.96	2.99
Stag2	1.64	1.06	27.76	15.15	0.05	0.02	0.05	0.03
Epm2aip1	13.69	8.99	21.4	16.59	1.07	2.16	2.57	3.14
Rab1a	67.67	2.63	94.95	70.6	15.57	5.33	58.27	35.61
Nes	23.32	23.14	36.75	37.8	5.31	9.43	13.24	12
Pitpnm1	0.6	5.1	1.25	8.85	5.85	25.61	40.22	4.18
Anp32e	22.2	0	45.53	35.54	11.47	18.48	0	0
Clk3	2.93	1.66	3.32	2.28	16.74	7.56	20.19	18.86
Eif3j2	24.96	14.63	27.91	26.24	2.99	5.63	9.57	6.75
Lig1	6.66	3.34	6.87	3.07	31.97	32.05	9.27	10.73
Med8	33.09	0.95	34.48	1.25	10.15	0	1.52	1.53
Vrk3	13.89	11.9	16.75	16.85	31.29	28.75	49.47	42.62
Gstm2	13.11	11.82	17.6	25.62	36.61	33.34	51.24	44.66
Rangap1	3.95	2.04	0.01	0.01	22.81	0.01	8.43	21.52
Slc33a1	15.37	0	9.47	14.23	0	0	0	0
Csnk1a1	11.28	13.14	16.3	26.39	0.12	0.05	11.8	0.08
Zfand2b	0.94	1.61	0.56	1.29	2.88	15.46	16.14	13.85
Tor4a	0.57	1.09	0.42	36.61	0.14	0.39	0.11	0.21
Scamp4	16.86	15.25	13.44	1.6	37.49	19.36	41.23	33.9
Tob2	2.25	1.92	1.9	1.48	9.99	11.71	13.25	21.51
Tomm34	0.22	0.19	0.11	0.51	0.54	0.45	37.65	0.14
-	0.12	20.79	0.14	0.14	22.46	25.21	0.12	37.89
Capns1	0.03	0	0.11	28.37	52.2	46.46	0.02	0.77
Nus1	32.55	22.38	42.17	44.41	8.71	13.09	20.15	11.22
Rbm34	19.75	9.66	26.24	22.65	3.07	3.24	6.37	4.85
Sh3d19	0.59	0.53	1.23	0.81	13.64	0.06	30.32	0.37
Eaf1	9.5	6.8	10.19	11.29	17.54	21.38	43.51	33.18
Kat2a	12.61	12.6	14.06	16.48	28.01	26.69	44.34	46.29
Pdcd5	25.41	19.5	30.31	30.95	5.51	7.66	9.44	9.79
Epn1	5.35	8.06	8.83	12.12	26.51	23.54	33.28	26.21
Snx6	0	0	2.48	35.81	0	0	0	0
Hmgcr	35.75	27.6	52.93	48.65	8.24	14.1	23.49	22.58
Cep170b	0.74	0.83	0.83	0.88	19.63	1.45	22.61	0.8
Phf6	15.87	6.95	25.75	20.76	1.32	3.44	3.96	4.73
Vars	2.92	4	3.57	3.59	22.96	10.59	18.83	18.21
Ubc	16.53	27.69	11.13	10.7	31.04	35.2	34.98	59.83
Flna	1.86	1.59	2.24	1.74	1.96	44.3	6.42	2.7
Chmp5	41.47	27.44	67.84	67.54	15.36	20.86	31.56	27.19
Manf	15.46	27.52	4.31	26.87	1.52	6.23	5.67	2.42
Exosc3	38.46	24.83	32.96	41.19	8.01	14.07	13.54	15.68
Atn1	0.01	0.01	1.03	0.01	0.01	0.01	3.71	34.37
Gm45716	18.32	17.34	23.26	32.18	9.85	0	14.5	0.17
Cbx5	43.55	4.64	67.56	55.15	12.21	20.85	29.41	10.26
Ralb	38.15	50.25	70.05	74.7	13.83	18.06	35.97	47.41
Fanca	5.3	4.67	5.18	6.1	17.34	15.11	26.6	25.76
Alg10b	20.36	13.18	33.57	29.84	4.45	5.92	9.56	7.82
Cd63	0	0	0	0	37.7	0	0	0
Fen1	0.17	0.14	0.2	0.13	14.25	23.11	0.04	0.05
C77080	0.04	0	0	0	0	21.04	37.06	0
Sox4	45.17	26.44	39.34	39.69	9.33	11.84	22.18	16.54
Sbf1	13.39	11.35	20.96	15.5	43.85	29.29	43.73	35.82
Esf1	17.98	10.85	28.39	19.57	2.79	4.13	5.26	5.18
Scoc	17.37	8.3	37.25	34.26	3.6	7.33	7.49	9.61
Bag3	40.66	45.6	44.87	46.63	13.19	15.53	24.92	24.02
Lrrn4cl	19.06	0.39	0.65	17.9	0.01	0.39	0.49	0.32
Zbtb6	10.85	6.16	14.36	11.99	0.07	0.57	2.4	0.08
Cd151	2.09	0	0.62	0.75	2.74	38.49	0.72	2.36
Pfn2	6.87	4.35	22.74	18.54	0	3.62	2.9	0
Rlim	8.02	9.38	28.06	30.73	1.22	4.65	5.69	5.58
Llph	19.08	10.51	26.32	24.45	1.49	3.18	7.61	6.95
Far1	0.04	7.35	23.85	15.6	0.01	0	0.08	0
Srsf10	13.83	3.85	15.68	12.12	0.62	1.19	1.2	0.9
Cfl2	20.4	16.6	28.85	29.16	3.62	8.44	8.15	6.76
Rasa1	10.72	6.77	19.55	18.47	0.48	2.55	2.09	2.66
Selenon	23.06	21.03	22.7	24.79	43.73	34.85	60.37	59.1
Pi4k2b	0.05	0.08	15.16	31.12	0.01	0.01	0	0.07
Trim47	8.8	4.76	7.49	9.12	6.07	30.87	39.36	24.19
Pacsin2	0.05	0.07	0.07	0.06	0	3.16	5.08	30.71
Tmf1	1.86	10.85	25.7	10.68	1.81	0.63	0	2.93
Eif5a	0	0	0.53	0	34.88	0	1.94	0
Ptges	46.96	59.4	7.19	54.61	5.02	3.74	6.15	56.96
Pomgnt1	1.45	3.36	12.9	5.9	44.88	10.33	13.12	19.87
Clock	7.72	6.84	23.24	14.5	0.09	0.34	3.42	2.83
Erbin	15.26	2.03	22.39	16.56	0	3.41	1.07	3.83
Rps24	29.38	20.71	28.97	44.54	4.76	9.84	10.11	19.16
Foxm1	21.38	19.01	14.75	13.59	36.66	22.54	44.22	59.61
Sptbn1	51.17	21	45.11	70.84	18.99	21.94	43.24	1.31
Vamp5	0.04	0.59	0.43	0.05	0.12	31.85	4.94	0.05
Eif5a	7.15	0.61	0	8.77	18.75	17.45	15.93	21.93
Bnip2	13.53	0.26	13.34	12.84	0.05	0.7	0.76	0.76
Cog2	1.83	0.98	1.31	0.91	11.07	13.42	10.69	12.51
Arid5a	2.55	2.01	2.38	1.98	14.06	8.46	17.62	17.22
Ugcg	33.35	19.66	46.36	39.71	7.46	9.07	21.16	16.02
Rc3h2	8.51	5.46	17.31	11.98	0.44	0.56	1.17	1.27
Ncaph2	14.55	41.05	9.31	12.95	106.76	11.31	32.57	25.61
Usp34	8.84	7.43	19.09	13.34	1.01	0.73	1.42	2.31
Gnb2	0.44	0.46	0.55	0.63	0.66	0.56	36.99	1
Pals2	6.86	9.47	3.72	34.03	0	0.01	3.96	3.69
Itpr3	18.74	19.23	7.17	23.4	34.22	15.17	55.69	56.64
Cnot6	11.92	8.69	24.53	21.41	0.52	3.2	5.49	4
Mmp10	17.72	6.97	15.78	15.11	0.65	1.84	2.92	2.92
Tbc1d10b	10.05	11.95	10.4	14.29	34.35	30.8	31.79	30.31
Topbp1	28.96	22.04	47.12	39.27	6.38	12.79	18.83	15
Rnf216	12.92	8.81	14.41	12.27	0.73	1.85	1.96	0.93
Abca2	8.31	7.37	11.57	9.51	20.18	16.21	31.84	42.31
Eid3	6.73	6.3	15.77	8.08	0	0.08	0.32	0.96
Mrpl50	23.9	14	34.93	29.62	3.89	7.03	10.77	10.48
Smc5	11.04	7.02	16.53	12.16	0.26	1.92	1.04	1.68
Tcerg1	22.32	14.37	25.39	25.46	0.02	0	14.15	9.76
Tmem119	10.29	13.65	13.54	14.96	28.94	28.62	42.81	35.82
Zfp444	1.65	1.82	0	0	11.76	3.77	14.37	12.89
H3f3a	54.35	5.88	22.53	0.37	16.63	0.11	0.87	4.04
Rabgap1	6.69	4.13	15.71	9.81	0.07	0.04	0.09	1.01
Prune1	1.82	0.69	1.74	2.75	16.85	13.77	5.26	16.01
Atp2b1	16.78	10.48	24.38	19.63	1.07	3.98	7.38	3.3
Psmg3	6.09	3.26	8.73	7.87	18	21.21	34.6	17.06
Nop14	0.15	0.06	5.53	0.05	7.04	0.03	34.61	7.07
Dapk3	6.8	0.49	0.51	7.23	16.71	10.63	19.75	22.62
Ptov1	10.25	10.1	12.94	10.52	29.74	23.53	38.11	30.3
Tnk2	5.75	5	3.07	6	13.36	22.58	33.88	9.41
Dapk3	11.31	11.34	11.54	13.11	31.29	22.24	46.18	27.49
Phax	25.03	17.99	32.35	33.14	6.2	7.41	14.84	7.62
Palm	12.31	12.47	2.36	4.21	26.85	9.35	36.71	27.42
Rtkn	3.82	3.04	3.88	3.96	16.53	12.31	21.54	18.46
Eloc	13.84	12.07	9.39	3.57	0.96	0.43	0.86	0.04
H2-K1	3.35	74.42	66.85	76.08	3.8	3.88	4.25	98.01
Nop56	5.61	4.19	0	0	0	16.07	22.81	19.19
Tagln2	39.78	0.14	0.16	42.39	0.25	56.45	52.09	72.13
Map4	4.16	20.01	34.77	36.72	39.18	40.65	66.39	53.85
Aspscr1	1.61	1.51	2.55	2.43	25.89	14.17	6.67	7.26
Syde1	26.44	21.5	24.37	27.39	49.16	38.6	60.91	57.13
Eloc	26.56	15.38	2.06	2.45	1.45	3.28	0.36	0
Pitrm1	0.1	17.11	0	24.2	0	0	0.05	0.06
Psmb10	20.39	16.55	12.62	14.13	35.77	33.9	48.6	34.11
Bckdk	0.33	0.3	3.76	3.74	7.64	13.55	26.58	6.15
Erp44	33.84	25.97	50.27	48.24	11.58	13.11	24.79	18.14
Cnppd1	0.34	3.2	0	4	4.52	0	17.64	30.24
Ssr1	61	20.18	47.01	28.7	3.58	16.27	26.74	20.18
Uchl3	17.03	11.55	20.09	16	0.41	3.85	0	8.73
Trappc1	10.63	0.32	1.44	1.67	0.07	0.42	7.63	58.79
Pus1	17.83	3.26	15.06	18.37	30.47	27.61	39.86	39.92
Serbp1	16.34	11.25	23.85	22.05	2.6	3.47	6.42	4.89
Hax1	4.14	6.33	19.6	12.36	18.75	31.14	31.93	36.34
Anapc4	37.55	24.14	52.53	48.49	9.02	16.45	25.95	19.43
Hnrnpul1	2.7	4.5	2.26	2.15	11.01	0	4.14	46.27
Mdh1	15.97	25.65	0.69	0.96	0.22	22.33	38.96	57.91
Ythdf2	25.25	4.07	0	24.35	1.96	3.16	1.42	1.66
Prps1l3	42.54	18.18	40.32	36.03	8.74	14.29	17.9	13.41
Pitpnb	14.21	17.35	32.45	0.01	0	0	0.01	0.01
Nedd1	15.38	7.67	19.3	7.99	1.25	0.8	4.41	0.42
Rock1	10.3	8.1	19.98	14.77	1.12	2.13	2.12	2.69
Blnk	0	0	5.25	5.19	13.34	10.63	21.36	13.28
Urgcp	3.48	3.38	5.09	1.93	16.12	17.98	19.89	11.93
Rpl9	10.03	9.86	14.19	9.01	15.87	25.63	46.77	30.36
Grk2	3.1	26.49	3.19	2.56	41.51	5.82	4.9	53.43
Tns3	8.44	30.06	46.82	9.65	8.95	5.37	11.19	3.69
Cul1	24.16	17.12	37.63	31.29	4.05	10.3	17.04	6.68
Tmem161a	0	16.47	0	17.39	0	0	0	0
Pak2	43.92	26.36	51.63	48.06	11.75	16.52	27.82	20.2
Grk6	7.66	9.63	0.37	0.08	17.52	0.34	31.05	24.6
Arfgef1	15.38	10.69	25.97	21.82	2.32	4.03	5.28	6.34
Farp1	20.66	13.98	19.54	21.11	36.08	30.74	56.17	45.23
Haus4	8.52	6.48	7.48	6.55	20.81	17.95	29.95	25.65
Fundc1	15.25	8.33	22.19	19.12	1.43	3.23	4.71	4.19
Gtf2f2	41.54	19.67	41.03	39.07	6.88	10.8	21.26	18.66
Pih1d1	22.64	23.84	26.79	0.3	37.54	34.18	55	38.85
Mbd2	28.41	24.08	38.8	39.6	8.13	9.18	19.29	14.4
Cebpz	36.44	17.34	39.53	29.95	7.4	12.1	14.81	11.94
Ubald2	6.5	9.46	7.37	9.73	23.35	20.83	32.22	24.81
Tfdp1	3.07	11.45	20.51	2.09	0.21	0.31	1	0.68
Sh3glb1	30.65	20.15	52.15	35.26	8.25	6.28	23.67	17.7
Rpe	15.61	17.6	9.3	45.17	3.87	6.75	8.69	6.23
Gale	10.37	7.83	7.93	11.43	26.48	20.02	33.11	28.95
Cdt1	19.83	12.62	11.79	11.89	32.86	30.86	42.8	31.81
Sqor	19.25	15.71	28.45	29.46	37.35	39.08	70.92	45.59
Nat2	8.19	5.8	10.28	13.83	0	0	2.7	0
Gaa	14.9	14.99	18.16	20.85	31.57	24.59	48.17	53.05
Cald1	0.1	0.22	0.21	0.16	3.13	24.65	0.07	4.9
Orc4	11.84	8.02	18.6	15.51	0.5	1.56	3.82	3.11
Samhd1	22.98	9.04	33.78	32.16	20.4	41.16	70.71	67.18
Rtn4	4.05	1.96	4.33	9.91	18.36	6.66	38.07	13.93
Col16a1	7.53	0.01	0.01	0.01	0.04	10.4	18.52	21.53
Wdr6	15.26	15.28	17.24	19.24	30.11	29.81	47.19	46.9
Mecr	16.78	24.13	21.65	21.38	37.58	38.6	54.75	48.06
Fbxo30	10.61	7.65	17.76	14.53	0.47	1.74	2.52	2.89
Bckdha	8.57	7.76	7.67	9.61	24.26	19.79	28.19	28.58
Shisa5	3.38	40.06	54.37	3.37	16.45	63.84	99.27	24
Tmem106b	18.51	10.56	25.53	20.58	2.52	4.02	6.11	6.74
Hnrnpr	29.18	7	26.98	30.97	8.27	0.02	21.49	0.07
Lmbrd2	10.68	7.34	23.47	18.36	1.4	2.36	3.97	4.13
Rad9a	1.97	1.75	1.65	2.28	3.03	2.2	20.62	24.46
Dglucy	0.72	3.39	4.05	9.27	21.08	18.2	22.82	8.97
Tnk2	0.55	2.16	11.16	0.68	35.04	0.04	0.51	29.61
Wdr36	23.02	8.7	26.34	17.32	24.78	33.26	69.27	38.32
Acta2	2.94	1.8	2.68	2.26	12.14	7.8	19.81	15.02
Zbtb33	5.61	5.31	12.57	9.66	0.32	0.13	0.81	0
H2ac6	17.28	13.74	10.39	9.56	36.28	27.05	31.88	33.19
Tkt	5.15	3.04	5.54	2.66	6.11	4	25.44	33.2
Mex3c	40.76	23	46.93	42.62	8.1	14.74	23.67	20.78
Fcf1	40.7	14.45	72.2	73.86	14.6	23.34	10.69	51.68
Macf1	4.64	2.91	0.45	6.82	9.96	12.12	22.25	21.18
Gm49336	21.78	14.24	33.1	29.09	4.59	5.81	9.74	12.5
Tprkb	16.01	17.28	22.18	39.49	3.49	4.99	19.4	2.87
Rabgap1	1.12	0.17	1.02	1.15	6.6	9.87	20.27	2.47
Spcs2	13.54	0.06	0.11	18.91	0.02	0.02	1.01	0.09
Naa50	35.35	26.41	43.25	41.42	7.81	16.03	22.59	16.44
Mpv17l2	20.35	29.78	23.96	26.77	53.15	45.21	56.56	46.84
Pih1d1	14.09	16.8	17.69	13.4	30.72	23.79	60.74	29.78
Hmgcs1	10.19	7.84	13.81	25.17	0.35	0.89	8.87	0.73
Stk3	15.62	10.41	28.5	20.69	2.53	4.25	6.77	6.36
Lpcat4	16.8	15.94	16.99	17.91	35.47	32.64	48.22	37.09
Dhcr7	15.47	15.58	0.28	0.15	0.19	0.11	0.23	0.1
Ifrd1	9.57	2.42	10.78	9.9	1.15	0	0	0.09
Rab12	34.62	1.51	48.09	44.86	0.47	15.57	2.99	32.8
Gtf2h5	0.81	0.17	4.94	0.07	0.03	31.48	13.9	0.17
Ifi27	3.25	4.14	3.17	4.95	12.16	14.32	15.5	24.49
Rpl3	0	0	0	0	31.42	0	0	0
Herpud1	12.82	14.9	11.62	12.26	39.53	11.97	32.94	44.08
Syap1	19.72	12.67	28.8	24.55	3.6	6.07	9.29	6.85
Zbtb7b	21.86	3.64	1.51	16.3	29	9.4	37.82	39.08
Depdc1a	6.07	4.99	12.89	7.75	0	0.36	0	0
Acat2	2.3	32.29	0.34	0.39	26.94	0.67	65.74	8.74
Tpm1	25.81	12.56	18.66	20.66	3.65	4.88	8.37	4.55
Ivns1abp	6.76	9.3	24.08	22.98	1.13	3.38	5.36	4.09
Sgo2a	13.43	5.09	24.64	6.8	1.11	1.97	3.01	1.82
Parvb	32.58	36.67	41.8	43.79	13.32	22.35	4.19	29.15
Pja2	27.82	16.51	42.8	31.87	6.81	11.63	16.52	10.76
Tbc1d1	0.25	0.16	2.65	3.46	3.56	8.89	18.84	15.34
Mpnd	21.59	16.72	27.99	31.22	31.1	46.44	68.01	50.52
Gpbp1	10.95	13.91	16.31	14.35	0	5.26	2.03	3.11
Tada3	0	0	0	0	12.39	0	18.77	0
Fam83d	9.89	10.32	10.97	9.94	22.05	23.39	36.49	29.53
Hmmr	13.04	8.89	27.63	19.21	2.17	5.08	4.46	5.15
Prkg2	21.31	13.49	35.39	26.98	5.35	7.16	10.6	9.48
Uba5	24.38	16.9	36.66	34.66	7.94	8.57	14.51	10.88
Nol7	18.22	14.89	22.38	25.68	4.29	4.69	8.79	5.75
Tex264	6.77	2.7	3.02	12.72	11.63	21	18.37	33.09
Apol10b	17.02	10.89	21.61	19.72	2.8	4.32	5.85	4.29
Ccdc59	29	16.76	29.42	19.4	3.35	4.8	11.99	11.11
Slc30a5	10.03	6.71	14.01	0	0	0	0	0
Ubap2l	17.95	1.89	18.41	17.79	4.53	1.04	3.26	2.04
Usp16	5.94	7.22	16.88	9.07	1.41	0.69	1.53	0.15
Tmem176b	0	0	0.1	30.91	0.36	0	0	0
Ttc37	9.02	8.83	27.82	20.1	0	4.02	11.59	0
Nckap1	15.8	0.03	9.49	19.65	0	0	0.03	0.01
Mllt11	46.48	31.39	53.97	48.47	16.39	16.22	30.16	24.46
Cetn2	4.11	12.66	36.85	26.14	5.3	8.07	2.14	7.54
Myl6	24.72	27.35	31.24	38.3	11.65	9.72	13.05	13.58
Fgf21	0.67	0	0.19	0.12	9.9	3.37	8.52	9.24
Slfn9	1.34	4.71	27.04	20.02	1	0.15	3.95	4.56
Ly6e	4.93	3.71	4.45	6.63	25.9	15.9	14.29	17.34
Raf1	2.14	2.54	4.03	7.59	16.24	20.79	21.23	8.55
Med8	3.23	25.98	1.83	40.34	29.93	32.69	52.16	42.13
Nasp	21.63	10.45	26.16	21.66	2.69	5.5	8.66	6.42
Dennd10	13.7	12.13	25.6	26.57	1.36	1.96	9.62	9.3
Chmp1b	14.6	10.01	20.18	19.97	2.27	3.31	5.78	3.94
Ufm1	24.96	16.87	34.37	32.1	5.04	8.43	13.78	12.71
Tra2a	29.55	2.35	49.38	4.99	2.29	0	24.64	0
Mpst	6.16	2.14	5.54	2.02	17.49	9.48	14.53	24.26
Pex6	9.88	12.96	11.12	10.69	28.68	27.24	36.15	23.7
Gss	0	0	0	0	0	30.12	0	0
Arap2	9.4	7.19	17.84	10.05	0.7	1.69	1.77	1.92
Dnajc21	19.17	11.44	22.44	24.02	4.72	5.88	6.88	4.4
Prpf40a	36.66	26.92	11.42	8.07	3.83	6.17	6.54	8.7
Ahsa2	6.89	3.09	21.6	5.51	1.38	0	1.89	0
Ddx10	19.31	11.64	23.86	23.15	3.4	5.25	7.43	6.37
Fn1	5.1	37.36	6.23	34.13	6.42	4.09	1.55	13.09
Amotl2	0	37.97	0.01	0	0	0.06	0	0.01
Tnfaip2	10.54	11.39	11.74	15.7	30.08	18.49	37.77	36.42
Raver1	2.3	4.9	1.97	2.39	24.76	3.92	15.29	12.62
Rsbn1	9.15	4.22	9.65	11.65	0.14	0.62	0.94	0.78
Emc10	4.28	5.15	7.2	5.53	22.84	15.74	18.87	19.73
Zdhhc20	13.46	8.04	25.17	18.98	2.39	2.73	4.47	6.47
Metap2	12.5	12.25	30.6	38.09	5.34	7.87	11.94	6.32
Apobec1	0.45	0.01	0.16	0.2	6.78	8.04	0.33	14.8
Acsl4	10.76	14.97	44.45	15.98	3.8	5.22	10.92	7.34
Abcb8	6.9	7.89	5.48	10.11	19.71	18.34	30.19	23.24
Sfxn3	7.36	12.84	15.69	14.63	21.43	17.94	41.17	43.63
Gtf2b	30.93	19.95	47.7	41.86	6.21	13.73	21.66	19.6
Pik3r2	20.32	14.97	17.16	16.79	32.91	32.12	42.51	44.88
Nipa2	16.49	10.28	22.26	10.23	3.55	1.8	6.39	1.24
Matr3	0	0	0	29.54	0	0	0	0
Ppa2	8.34	5.9	4.64	10.69	0.04	0.04	0	0.38
Gnas	0	0	0	0	0	29.53	0	0
Zbtb7b	0.88	0	28.67	0	0.47	0	0	0
Rpl10a	11.3	8.72	9.48	0	0	0	0	0
Wtap	7.27	3.75	11.59	7.4	0.04	0.02	0.06	0.19
Pxn	0.31	0.38	0.33	11	40.9	6.02	9.76	0.43
Rock2	1.64	6.58	16.66	4.5	0	0	0	0
Usp5	22.46	24.77	6.15	29.82	37.76	23.97	54.62	56.05
Ssbp1	10.8	6.13	16.95	11.66	1.26	1.29	1.67	2.61
Ppfibp1	0.73	14.68	1.02	0.91	2.51	17.23	28.18	19.71
Dlg3	15.08	10.25	20.81	18.93	3.5	2.49	8.34	1.69
Dlst	84.7	6.69	9.22	27.2	4.64	6.34	35.04	7.19
Snapc3	0.04	0.14	0.02	0.02	3.8	6.31	12.2	8.34
Hyou1	24.51	28.05	25.42	21.5	11.51	0.01	15.09	8.85
Hmgb2	24.4	0.4	21.64	25.7	1.15	0.21	13.43	5.03
Dr1	27.6	16.71	35.94	31.08	6.28	8.75	16.16	11.61
Map3k2	11.09	8.07	21.27	15.66	1.75	2.66	3.49	3.77
Arl3	36.6	20.14	30.97	39.04	11.65	10.86	19.84	10.32
Pgap2	15.17	1.71	0.21	11.96	0	0	0	0
Lman1	15.59	11.29	26.67	23.97	3.89	5.26	6.78	6.91
Ccdc124	15.78	26.26	30.1	46.22	10.58	5.93	19.57	11.33
Togaram1	6.24	5.86	13.6	3.14	0	0	0	0
Asnsd1	37.46	21.95	44.59	42.53	9.44	13.2	20.98	22.46
Ube2j2	12.46	13.76	0	11.13	1.24	1.27	1.26	0
Atp5c1	2.35	1.99	2.13	27.18	0.22	0.26	0.44	1.52
Cox20	18.5	10.6	23.39	30.44	7.85	5	5.02	8.19
Tcp1	26.54	18.86	52.56	27.54	10.83	11.82	15.43	14.17
Csf1	16.99	20.98	14.21	26.15	31.57	37.24	51.41	43.92
Fn1	5.25	39.92	6.86	36.64	8.68	4.37	1.46	14.96
Tmem129	6.35	3.76	5.15	1.36	13.87	11.81	23.37	16.37
Zwint	6.58	3.6	15.78	8.3	0.29	0.62	0.65	1.21
Sh3bp5l	10.9	0	11.64	0	0	11.56	24.62	40.05
Lmo4	8.48	21.17	21.33	18.84	14.29	34.7	46	56.33
Arf1	2.52	2.36	3.03	2.03	34.82	5.5	5.83	5.45
Lman1	25.75	20.15	43.3	37.11	5.34	9.75	21.51	16.55
Hmgcs1	34.18	16.76	26.74	30.39	4.03	13.14	7.94	16.37
Ppm1f	24.2	3.09	28.5	20.1	39.25	32.33	43.05	45.44
Pkn1	8.97	6.76	6.16	8.33	23.92	12.3	28.91	24.42
Ubxn6	15.3	13.33	2.31	14.25	29.54	7.08	44.78	32.5
Pabpn1	37.62	23.27	38.19	54.39	10.84	9.53	25.04	26.03
Qdpr	17.89	8.84	22.88	22.38	27.97	16.26	73.53	36.3
Ankrd13b	0.15	2.04	0.12	1.29	4	0.69	19.79	11.76
Tcof1	3.43	1.96	2.72	1.67	10.95	14.13	1.44	24.46
Mrpl1	8.93	8.71	20.83	14.42	0.23	2.94	2.94	4.57
Usp12	29.53	22.02	40.75	37.02	7.18	11.41	21.03	15.8
Thsd4	12.68	7.99	5.49	11.7	28.94	14.74	36.06	22.08
Tiparp	22.44	12.42	27.24	23.04	3.45	6.17	9.22	9.04
Lmo7	5.89	6.78	7.82	7.65	0	0.06	0.12	0.21
Ccnb2	9.38	9.8	14.74	13.04	19.18	25.02	43.82	28.15
Anxa3	7.76	1.2	0.98	0.12	9.23	6.43	20.05	15.71
Cdc42bpa	5.73	7.63	6.59	7.99	0	0	0	0
Ruvbl2	5.08	3.74	17.59	39.83	3	8.08	3.47	2.9
Arl6ip6	20.14	11.31	22.58	21.68	2.94	4.29	8.26	7.12
Sec23a	29.21	17.22	45.19	33.42	8.35	10.98	19.58	13.89
Numbl	1.98	2.98	1.81	2.43	9.8	9.95	13.87	15.85
Man2a2	2.36	1.49	4.51	2.16	8.17	7.82	23.42	12.88
Plekho1	18.79	0.69	1.09	16.1	22.07	19.44	29.39	28.67
Mrps12	9.84	13.1	10.13	11.5	1.18	1.53	2.32	2.03
Taok1	4.21	6.92	18.74	9.35	0.12	0.89	1.15	2.71
Irf1	6.9	0.92	13.08	8.63	17.2	17.87	24.87	27.65
Vamp5	6.16	4.58	4.06	5.27	14	9.66	23.75	23.46
Nop56	4.23	3.84	5.05	2.95	4.45	15.88	20.78	22.23
Washc1	11.96	3.53	1.85	1.46	23.76	14.87	4.55	25.3
Slc35c2	0	17.2	0	0	9.32	16.37	23.04	16.74
Tmem223	15.58	18.82	18.28	22.36	43.01	34.09	44.76	35.72
Hook3	10.22	5.09	13.2	13.06	0.68	1.17	1.76	2.29
Nubp2	2.11	3.69	3	0.6	0.05	49.4	0.03	0.04
Iars	26.21	2.31	9.18	7.96	39.8	42.44	17.89	13.23
Ube2j2	14.61	5.97	39.52	14.31	26.9	26.88	56.3	46.23
Coq2	13.69	9.67	12.35	13.39	31.04	7.79	45.74	34.05
Eef1akmt4	23.29	18.16	17.71	18.22	40.49	37.16	45.99	36.9
Prkar2a	32.77	23.46	41.91	40.59	8.81	13.91	20.88	18.86
Lrwd1	7.4	13.77	14.24	6.52	8.51	24.19	39.2	35.44
Wac	8.32	3.61	9.29	7.43	0	0	0.21	0
Dohh	11.59	8.09	5.11	40.8	27.96	63.22	25.23	26.87
Ik	16.35	21.14	49.76	39.22	10.59	7.91	21.11	14.75
Extl2	15.58	10.93	24.72	16.21	4.4	6.05	3.87	4.26
Polr1f	12.99	7.84	14.21	12.6	1.45	1.5	3.06	2.74
Cnot6	9.51	8.57	19.83	16.66	2.27	2.3	3.56	3.91
Lrif1	9.53	3.73	7.7	9.92	0	0	0.11	1.94
Clca3a1	9.33	3.97	9.88	7.4	11.79	17.6	30.78	28.13
Emc10	26.73	0.76	0.46	26.96	3.03	5.3	3.31	0.61
Med22	0.3	0.83	4.61	2.87	10.82	10.39	7.42	18.52
Plcd3	4.03	0	0	0	15.46	0	0	20.74
Cdc45	13.87	7.89	15.3	10.2	25.53	24.24	32.77	32.35
Itgb5	24.43	22.99	16.12	18.24	46.8	0	72.49	46.43
Stk40	1.13	0	0	8.17	12.98	10.52	19.92	5.11
Chm	8.5	5.83	14.29	10.82	0.53	1.38	1.62	1.82
Mrps22	27.08	19.73	44.98	39.43	5.54	10.21	24.35	18.05
Usp34	9.64	3.41	3.54	10.08	0	0	0	0
Marchf8	0.14	2.42	0.31	0.46	17.93	0.52	0.43	15.24
Nucb1	19.34	12.76	1.22	15.8	7.92	37.43	70.69	1.34
Nop9	26.65	23.33	9.17	13.3	32.24	31.66	46.48	41.62
Rnf166	20.23	13.95	13.04	16.53	33.39	26.26	38.91	40.77
Aup1	14.5	16.11	17.48	12.53	31.49	24.85	46.15	32.2
Furin	6.04	4.33	8.34	4.55	9.38	4.15	51.66	9.9
Tpp2	25.65	24.22	49.07	39.15	12.55	19.5	25.36	5.78
Mob2	2.19	3.9	9.14	5.37	20.18	16.49	14.98	18.49
Wipf1	4.19	0.07	3.12	1.82	12.76	14.4	2.07	18.62
Fcgrt	18.27	11.81	10.99	15.99	31.19	25.74	37.95	34.07
Tollip	19.63	13.74	20.97	21.76	28.49	31.54	53.74	42.93
Tnpo1	0.6	11.85	11.86	2.18	0	0	0.33	0
Htatip2	21.01	15.08	22.54	22.16	39.02	33.43	50.36	40.45
Tmem9b	0	6.52	5.14	14.53	0	0	0	0
Smtn	3.43	13.83	11.52	0.25	19.18	19.46	23.25	22.68
G6pc3	9.05	6.44	13.93	15.18	31.79	23.59	16.63	37.64
Fubp3	14.78	13.89	25.52	24.95	3.52	8.05	3.67	10.63
Smc3	12.8	7.8	26.15	17.73	3.22	4.8	5.2	4.45
Gpsm1	1.23	0.89	1.08	7.86	2.98	12.66	19.89	15.99
Dnajb9	21.14	5.89	15.75	28.02	2.76	4.01	8.81	5.57
Fgfr1op2	13.75	9.49	20.06	20.2	0.01	6.52	1.65	9
Ciart	4.47	2.82	4.65	5.43	13.41	7.93	35.1	7.35
Kptn	8.96	6.63	8.77	8.72	18.87	18.48	29.26	24.46
Slc39a9	6.25	4.99	8.37	8.27	0.27	0.06	0.1	0.92
Aldh18a1	3.74	3.16	3.84	5.41	7.96	11.96	18.11	23.41
Smchd1	18.81	12.67	31.44	24.13	4.29	7.7	9.89	8.79
Mrps30	7.55	6.23	8.58	8.89	17.53	22.35	26.62	21.51
Ddit3	15.35	7.09	15.85	16.14	42.98	42.5	19.26	19.63
Fbxo11	16.75	12.33	20.73	24.18	1.52	5.62	6.18	9.73
Syncrip	9.83	6.18	12.91	2.77	0.2	0.88	0.79	0.82
Dnmbp	0.87	2.4	1.39	1.59	5.2	2.56	19.21	13.81
Tra2a	0	0.6	0	0.02	13.7	2.75	3.92	5.67
Soat1	11.33	2.7	2.46	7.45	9.19	6.32	43.46	16.53
Pcif1	3.97	2.63	2.21	2.89	12.58	10.07	15.65	14.29
Sacm1l	20.83	18.78	35.18	7.56	4.45	4.97	8.78	9.77
Yars	11.35	4.52	5.76	9.98	16.65	33.93	19.38	18.43
Ramac	18.89	10.76	23.29	21.27	3.28	4.12	9.15	6.73
Cd151	7.88	2.58	2.68	2.54	11.69	14.35	3.23	31.05
Ctu1	0.37	0.82	0.13	0.77	10.75	3.52	14.23	1.32
P4ha2	8.99	10.65	12.08	7.19	0.1	0.63	0.72	4.1
Ogdh	18.66	31.36	0.27	42.07	0	0	34.12	0
Hcfc1	19.72	20.48	31.32	11.94	4.75	12.37	4.61	7.03
P3h3	10.59	12.44	14.37	14.42	27.76	19.83	35.16	37.25
Rock1	6.09	8.28	10.01	11.12	1.02	0	2.18	1.02
Lats2	1.62	3.55	3.72	2.85	1.01	1.18	30.69	19.48
Rasa3	10.79	10.21	10.6	9.99	23.64	24.53	24.57	31.35
Rnf220	2.15	1.7	1.49	8.9	1.75	14.16	20.72	20.66
Nampt	25.22	14.58	34.09	29.45	6.04	8.85	13.19	13.06
Rnf6	3.59	11.16	4.09	24.85	0.01	0	0.01	0
Slc25a33	20.89	4.68	3.74	10.56	2.43	39.64	4.23	54.94
Map1b	37.65	28.69	41.17	43.8	14.06	12.91	25.62	20.8
Qdpr	0.02	0.29	0.08	0.03	24.25	0.97	0.21	0.05
Poc1a	1.32	0	3.87	0	6.09	5.35	13.52	12.79
Zdhhc13	19.83	11.13	29.57	21.11	3.62	6.08	9.98	8.19
Dpy30	13.94	9.64	39.53	0.81	9.99	1.03	1.63	5.17
1110059E24Rik	16.3	6.42	21.23	18.22	2.34	3.03	5.21	6.3
Ei24	30.33	25.44	37.8	37.44	12.62	16.94	17.17	12.74
Zmpste24	16.61	17.69	40.73	37.34	6.79	9.94	16.41	13.95
Masp1	3.6	7.47	14.21	8.36	14.03	2.72	37.87	36.47
Atrn	1.94	1.2	0.1	1.51	7.67	4.83	16.95	7.11
Pi4k2b	37.16	23.55	54.01	29.59	8.58	13.18	25.35	21.59
Adipor1	8.08	7.58	8.75	7.82	13.93	17.12	31.55	26.11
Cyhr1	2.68	0.37	13.14	6.4	18.57	19.23	20.08	14.46
Mfn2	13.5	14.75	1.26	1.3	0	22.39	39.06	24.87
Nol9	0.17	0.04	6.72	0.05	0.14	41.46	0.07	0.11
Gusb	16.5	17.35	14.48	13.73	30.97	30.49	31.07	41.97
Zfp91	28	19.8	36.92	34.44	6.36	9.57	18.63	17.19
Trim59	1.72	24.11	50.22	5.12	3.59	0.05	24.02	0.12
Qser1	5.28	4.35	8.49	7.09	0	0	0	0
Usp11	7.45	0.24	0.19	0.03	11.74	6.04	18.46	7.58
Rnf114	7.12	1.88	9.12	9.92	20.35	16.21	15.25	29.72
Fdxr	0.61	1.87	1.64	1.83	5.72	8.05	13.49	12.01
Klhdc3	0.43	17.75	0.21	20.03	18.86	0.78	39.73	39.04
Rbm3	26.82	13.59	55.71	48.96	12.09	19.39	24.47	13.6
Smarcd2	13.66	11.52	10.76	12.74	28.03	23.36	42.68	20.18
Tvp23b	26.04	17.53	36.34	35.84	6.63	11.91	18.05	13.08
Cavin3	14.48	14.57	15.03	16.03	35.16	11.46	47.38	37.33
Klc4	3.31	2.46	2.07	0	9.95	7.55	13.67	12.34
Camk2d	3.01	0.01	0.71	2.91	3.42	11.35	21.18	4.84
Lmo7	3.94	0	4.56	16.54	0	0	0	0
Hnrnpdl	6.12	6.14	30.18	12.47	1.1	3.42	2.86	5.96
Slfn3	11.89	8.22	19.23	14.69	1.83	0.28	4.35	6.45
Edem3	5.87	5	10.49	10.13	0	0	2.94	0
Pgpep1	11.42	24.49	28.54	7.49	26.31	41.89	40.83	39.31
Jdp2	20.12	12.11	12.15	11.77	22.69	22.07	43.27	37.31
Bcdin3d	0.02	0.02	0.02	0.02	3.09	5.56	10.7	10.42
Actb	23.85	4.22	3.8	19.06	27.06	48.32	39.94	2.17
Tmem109	19.89	17.08	17.62	16.25	37.12	29.84	43.2	36.54
Pign	0.36	0.56	9.44	15.17	0.45	0.13	0.07	0.2
2300009A05Rik	31.57	19.02	22.49	21.42	8.42	8.09	10.77	8.89
Rab4b	5.4	9.02	5.3	9.11	24.16	15.85	27.36	15.12
Gm773	7.42	6.62	20.9	18.17	2	2.53	3.68	4.31
Ubqln2	22.42	22.52	28.82	29.08	6.88	7.6	16.86	10.14
Psme2	0.03	0	0.04	0.04	0.03	27.95	0	0
Rpl41	17.35	1.35	10.4	85.03	13.22	17.95	12.66	5.03
Crnkl1	18.82	13.21	30.05	28.06	4.21	8.43	13.22	7.68
Kif20a	16.89	5.54	11.05	8.25	8.29	16.09	61.74	17.03
Mbnl1	9.78	0	15.02	0	0	0	0	0
Rnf128	41.79	18.31	42.09	38.54	10.21	14.75	25.81	16.13
Mcrs1	9.33	9.68	10.98	6.42	29.66	32.54	18.26	14.24
Tbkbp1	7.51	5.16	5.91	18.41	21.12	23.04	33.3	18.14
Clpx	5.73	4.61	8.96	9.13	0	0.41	1.11	0.41
Secisbp2l	16.76	0.78	27.01	1.4	0.34	1.39	7.04	0.34
Vps41	15.35	12.77	23.17	16.82	4.89	6.49	9.23	0.02
Aldoa	5.62	3.61	6.12	6.1	16.3	14.84	17.38	21.01
5031439G07Rik	18.2	11.21	13.35	0.99	20.04	15.27	38.35	32.39
Ppp2r5b	10.34	16.17	15.92	13.46	20.4	32.19	20.5	51.31
Psme2b	0.44	0.44	1.59	0.98	6.92	13.94	10.83	0.86
Arid5a	0.48	0.17	1.29	0.3	0.52	7.72	8.89	12.09
Fah	4.31	8.69	7.17	6.89	13.81	15.05	23.94	26.36
Zfp358	4.79	3.88	0.95	3.76	16.76	9.63	15.04	13.07
Dcun1d5	31.48	22.19	33.72	38.28	10.13	12.24	18.62	15.82
Ubxn2a	5.73	2.84	14.26	24.28	2.51	5.89	1.31	0.03
Dmwd	9.42	2.46	0.78	2.21	21.71	16.37	12.29	6.97
Lemd2	11.33	26.49	9.28	18.85	25.56	51.4	31.93	29.99
Fubp1	2.25	2.27	8.14	14.7	0.27	0.41	0.76	0.2
Clta	46.32	47.97	0.78	0.65	0.13	0.06	0.3	36.83
Usp47	0.76	0.01	2.57	0.03	5.13	1.79	14.63	10.62
Atic	0.07	2.59	3.74	5.76	6	9.54	23.69	12.66
Gls	13.03	5.33	6.87	11.32	0	2.29	1.48	1.35
Krcc1	22.31	15.94	39.22	12.83	4.86	6.66	11.43	11.06
Smim15	0.01	41.22	0	0	0	6.95	0.12	0.06
Klhl30	2.43	1.66	1.63	0.63	4.38	10.65	17.19	7.22
Pink1	13.54	9.68	11.18	11.12	25.91	23.22	35.07	24.05
Rnf149	26.33	14.69	28.23	26.29	3.38	9.96	17.82	6.2
Tpbg	2.6	8.22	15.66	8.67	1.03	0.13	1.59	1.84
Hmg20b	1.72	1.61	2.28	1.94	16.3	10.26	8.74	6.73
Arhgef18	0.47	0.35	0.43	3.07	3.66	16.97	12.33	1.42
Pnpla2	11.36	10.6	7.54	12.31	27.68	17.14	30.79	26.73
Parp11	9.58	0	14.64	0	0	0	0	0
Filip1l	13.96	3.93	23.73	19.21	4.15	0	8.13	4.69
Zfp955a	6.73	6.42	13.09	11.66	0.55	1.27	1.4	2.56
Hp1bp3	3.59	2.25	29.92	4.9	2.72	2.17	0.4	1.69
Man1a2	16.31	10.65	22.1	20.05	2.54	4.77	7.05	7.23
Prdm4	1.38	9.77	1.29	1.61	8.24	10.17	20.77	16.09
Xpnpep1	0.08	0.02	0.16	0.24	2.8	0.09	0.7	20.55
Dis3	7.66	5.07	15.83	13.06	1.08	1.94	3.06	1.35
Ciart	3.21	0.38	1.1	2.05	2.98	12.33	1.18	23.55
Vps72	2.22	2.11	12.03	12.48	2.26	18.8	32.39	27.94
Glmn	13.47	0.26	1.61	14.07	0	1.93	0.45	0.12
Rbpj	0	0	0	25.13	15.57	0	30.6	28.94
Slc39a10	22.63	3.5	37.8	25.32	4.45	2.41	13.49	13.35
Tmsb4x	12.68	1.85	12.75	17.17	0	2.05	1.71	5.02
Acta1	2.1	5.07	9.13	7.68	0	0	0	0
Paip2b	4.92	2.19	10.86	6.86	3.72	22.78	18.54	29.39
Mid1ip1	12.17	8.57	3.72	13.4	10.71	12.31	27.99	44.7
Hnrnph2	17.82	5.75	18.51	16.07	1.37	4.42	5.08	4.85
Tmem41b	10.93	7.68	18.99	16.52	1.78	2.73	4.93	4.18
Fermt2	24.89	15.08	31.66	31.43	5.33	10.86	15.36	11.08
Vps53	0	0	0	0	6.65	7.67	0	9.51
Tkfc	6.29	7.82	8.93	10	20.55	17.48	26.95	22.88
Pole	4.97	3.58	6.48	5.82	12.61	12.96	20	21.76
Nectin2	16.1	11.6	14.72	11.7	19.51	25.76	25.1	49.91
Rbm39	10.49	10.94	25.81	20.92	3.05	5.16	10.68	2.47
Cpsf1	16.29	8.5	9.49	6.62	28.59	11.94	45.97	13.68
Nudt9	0	16.44	0	7.28	0	0	0	0
Stard4	16.34	9.22	35.77	32.61	4.25	9.32	12.97	10.41
Snx8	12.6	6.09	8.26	9.69	22.67	20.41	25.56	24.76
Dhx36	15.03	11.24	27.92	22.32	3.01	7.33	7.53	8.42
Steep1	12.39	8.16	22.47	19.4	2.49	4.12	5.61	5.99
Cdc37	28.33	24.97	24.29	29.88	10.15	8.19	15.59	11.81
Aldoa	1.84	2.31	3.2	1.37	5.17	11.45	15.98	11.32
Slc39a13	8.01	20.86	26.63	25.04	7.39	10.42	6.3	4.62
Ndufv2	19.6	5.91	21.59	13.86	2.53	5.18	6.38	3.34
Ankrd1	17.96	6.26	17.41	14.9	3.41	2.88	5.79	2.97
Rrp15	32.21	19.45	36.42	35.39	11.48	15.26	16.17	13.62
Taf7	7.71	5.93	10.56	9.43	0.39	0.99	1.28	1.62
Spag9	13.12	8.53	20.41	18.39	2.16	4.44	5.93	4.7
Fam98b	22.16	15.43	32.83	31.8	4.81	7.85	15.95	13.86
Aggf1	16.27	10.72	17.03	16.85	1.35	4.72	6.64	4.76
Cdca5	11.83	7.44	10.71	11.8	20.42	22.78	31.4	26.42
Ptprn	10.43	10.74	12.88	13.29	25.27	18.53	32.5	33.2
Micall2	15.18	15.42	1.12	17.9	24.65	20.68	35.37	32.23
Naa20	4.76	4.26	10.37	6.02	0.24	0.08	0.42	0.59
Mark3	14.53	14.56	13.34	14.81	2.44	3.06	9.7	0.38
Ammecr1	8.54	7.22	15.47	12.73	1.33	2.09	3.33	2.13
Naa50	4.24	5.98	9.43	3.68	0	0	0	0
Cpped1	0	0	23.3	0	0	0	0	0
Ptpn2	8.63	4.4	10.34	2.84	0.34	0.21	0.5	0.59
Pkn2	0.55	12.36	30.97	23.91	0.22	6.47	6.84	7.98
Wdr91	0.17	0.49	0.32	0.09	0.84	9.89	12.87	0.95
Ccdc186	4.17	5.6	7.23	9.12	0	0.75	0	0.87
Ttc1	26.25	17.52	32.45	35.71	0	11.24	19.1	18.85
Cd164	12.66	12.22	12.4	23.27	2.62	4.83	9.33	0.72
Park7	25.2	0.83	1.12	0.99	0.35	1	0.41	0.59
H3f3b	21.03	2.53	2.78	0.95	0.46	0.04	0.24	1.31
Septin2	11.52	23.3	16.74	28.93	4.69	12.39	12.01	0
H2bc1	2.12	2.5	3	1.76	13.71	7.37	9.69	14.01
Hsf1	4.2	3.19	3.64	2.79	20.5	7.46	21.61	4.05
Gm14410	8.12	6.8	15.19	11.81	0.64	1.8	4.08	1.54
Cpox	5.12	3.87	5.82	6.54	12.94	10.47	25.83	18.04
Kif1c	10.09	9.17	9.3	12.32	9.08	21.98	38.51	29.51
Ube2k	13.28	2.39	0	17.93	0	0.36	0	4.13
Cldnd1	13.18	8.02	3.04	3	10.16	15.71	23.11	28.16
Pdcd11	4.19	18.29	5.29	30.12	22.04	23.6	38.61	40.14
Rab11a	3	8.63	3.03	2.92	11.39	17.08	17.33	14.6
Ankrd49	6.53	5.52	6.35	7.86	0	0.91	0.14	0.72
Esyt1	12.62	17.87	19.78	21.11	31.96	25.76	42.16	43.8
Gm14139	8.84	4.69	11.85	9.95	0.31	0.91	2.01	2.01
Pi4kb	0.8	1.45	3.14	13.2	15.81	8.58	16.95	20.83
Mcub	7.23	6.46	10.49	10.12	17.26	18.02	32.69	20.54
Tomm34	23.84	19.16	25.58	25.53	14.95	1.93	2.32	18.66
Septin8	0.26	0.27	0.21	7.57	10.83	1.87	11.65	17.87
Rps2	2.41	0.71	0.74	20.16	0	0.1	0.91	0
Wipi2	0	0	0	0	0	6.81	16.07	0
Map6	9.34	13.08	11.62	18.32	23.82	9.39	39.29	43.48
Eif4a2	13.52	10.72	28.75	23.27	5.27	6.89	6.99	7.71
Jrkl	8.07	4.47	10.22	8	0.48	0.84	0.93	1.21
Cwc15	18.18	9.62	28.08	21.26	2.41	0	14.35	10.65
Trappc13	14.18	7.34	25.45	26.47	0	9.98	15.22	0
Tpst2	2.97	27.7	19.5	15.98	34.77	21.24	43.97	35.97
Gtf2i	0	0	0	20.49	31.5	0	0	33.84
Topors	19.85	12.4	28.46	25.14	4.68	7.74	11.63	8.76
Mff	33.28	0	37.54	35.53	7.21	13.72	25.15	0
Mbnl1	6.21	4.78	9.28	8.74	0.31	0.69	0.86	0.99
Fkbp5	12.12	7.76	0	11.38	12.69	20.85	36.51	13.17
Spop	8.34	17.79	11.62	3.43	17.91	21.86	23.81	35.25
Tlcd1	34.47	19.15	32.84	31.18	9.9	10.43	19.36	14.01
Slc25a39	8.36	9.02	6.2	7.14	27.56	14.97	19.29	20.5
Cry2	9.28	5.17	2.76	8.79	14.31	19.25	22.89	18.1
Stx12	26.16	17.67	38.72	35.18	8.13	11.07	19.42	15.17
Rala	26.43	17.54	36.01	32.59	9.18	10.55	17.3	13.29
Bud23	6.85	11	1.66	8.35	11.15	6.07	34.57	25.75
Rtn4	22.42	15.3	30.19	39.54	8.34	6.4	21.8	10.42
Serpinh1	35.76	21.06	24.53	23.16	8.59	5.87	19.04	11.55
Cdk12	11.33	9.11	18.78	16	2.01	2.58	4.95	5.55
Usp17la	5.26	2.59	3.94	3.95	9.76	9.08	18.87	18.67
Cnppd1	4.08	2.49	5.03	8.04	16.37	5.32	16.36	25.37
Cdk5rap2	0	0	2.58	19.83	0	0	0	0
Mdm2	0.14	0.17	0.42	0.37	0.1	23.13	0.21	0.31
Zbtb33	6.69	5.2	12.13	8.91	0.57	1.29	1.56	1.08
Atxn2l	11.15	7.25	0.3	6.78	0.33	17.96	24.64	30.33
Scaf1	4.54	5.19	5.64	11.02	11.88	10.71	28.86	23.24
Orc3	12.72	6.24	19.83	15.53	1.42	3.93	5.77	3.68
Dcp2	8.85	7.36	17.88	14.79	1.58	2.91	3.72	3.77
Myo10	0	1.93	17.69	2.53	0	0	0	0
Xiap	8.24	1.22	18.54	5.66	0.67	0.42	1.33	2.46
Snx10	1.11	0.51	1.11	1.02	2.65	7.04	9.08	12.08
Fads1	4.72	7.97	24.66	7.26	0	6.34	0.04	3.49
Tufm	25.56	10.45	11.9	9.58	18.79	18.93	33.79	50.74
Scaf11	0.83	0.73	0.73	1.25	7.87	1.15	8.11	13.13
Acbd3	17.57	11.71	29.24	26.27	4.23	7.22	10.69	10.63
Wwp2	6.68	4.4	6.94	19.86	20.56	21.82	34.6	15.83
Ubr3	9.17	4.23	8.65	0.49	0.24	0.04	0.14	0.33
Sh3glb2	12.6	13.51	11.31	14.82	27.07	24.53	37.41	25.41
Ifi47	5.94	1.3	16.44	14.61	1.38	0.06	1.63	3.88
Hars2	0.37	0.41	0.44	0	6.36	8.05	9.35	0
Gys1	7.78	9.51	10.93	12.5	32.76	22.11	21.5	20.67
Ptpn4	6.41	4.74	10.86	7.8	0.45	0.73	1.06	1.17
Ociad1	0	5.9	6.02	0	0	22.92	25.59	0
Csnk2b	0.14	0.06	0.1	0.2	0.03	0.03	0.08	21.8
Trmt1l	0.05	0.04	0.01	0.03	1.35	0.07	11.07	11.01
Ak1	8.25	16.31	9.54	9.76	23.9	17.76	36.92	23.06
Lmo7	0.41	4.46	15.22	2.12	0.14	0.17	0.14	0.26
Lsm5	24.03	5.68	22	11.56	0.2	5.03	9.67	5.14
Sucla2	15.19	11.17	18.26	25.79	3.67	7.25	8.17	5.15
Rhbdd1	7.27	8.58	18.06	18.1	18.23	14.62	46.07	34.72
Cnot2	13.67	8.09	0	0	0	0	0	0
Cbx3	0	5.67	18.89	13.92	0	0	1.21	5.96
Pdcl3	13.7	13.61	33.04	15.56	1.11	6.87	10.78	8.83
Atp2b1	16.37	11.06	23.2	31.32	3.51	9.06	8.02	10.76
Espl1	5.96	3.86	1.23	5.36	6.51	12.7	27.38	10.04
Rnaset2a	0.16	0	12.69	9.95	0	0.99	0	0
Lamtor3	7.13	7.79	6.68	36.51	3.03	3.6	6.75	3.88
Cip2a	13.06	10.03	27.62	17.42	3.36	6.01	7.42	6.24
Gpt2	0.26	0.52	0.11	0.31	3.83	5.82	3.9	9.78
Rpp38	14.24	5.17	13.29	13.53	0.92	2.21	5.11	2.75
Klhdc4	0	0	0	0	21.55	0	0	0
P4ha1	6.85	7.3	9.97	5.88	1.01	0	2.64	0
Gng12	13.41	10.89	22.42	23.02	3.85	3.94	7.78	8.5
Dcakd	13.84	5.39	11.31	9.76	23.23	19.87	31.9	20.55
Ccs	6.96	13.56	12.21	7.39	30.29	24.72	27.29	12.97
Pcgf3	17.63	13.62	23.6	21.37	3.65	5.82	11.03	7.54
Hnrnph2	16.61	16.4	26.22	33.65	5.85	8.82	14.54	9.36
Rxrb	21.13	14.24	16.78	0	29.77	25.05	34.93	23.51
Rce1	0.32	0.25	0.21	4.42	5.45	13.21	7.97	7.03
Cib1	0	0	21.39	0	0	0	0	0
Smim15	2.58	2.97	18.12	4.85	0.37	0.46	1.22	1.09
Rin1	1.5	3.83	1.83	0.97	14.34	9.32	10.13	6.33
Rab7	22.13	1.03	26.9	24.46	0.51	0.34	17.38	8.86
Large1	2.39	1.73	2.1	4.22	5.98	8.25	16.45	14.18
Trappc2	10.8	6.79	14.85	14.4	1.47	3.39	3.65	2.93
Stx6	9.25	10.67	10.61	9.12	0.03	0.08	7.76	0.06
Capg	18.61	16.04	24.93	5.12	14.07	33.28	45.23	38.5
Crk	26.37	18.68	4.45	37.28	6.5	11.47	2.25	14.58
Plcd1	12.85	4.34	8.11	14.38	20.05	17.76	29.87	26.64
Larp1b	8.84	8.6	5.43	12.58	0.43	4.31	0	1.3
Mxd3	0.69	0.13	2.11	0.42	5.28	6.14	11.71	5.77
Maz	0.41	1.13	0.7	0.85	0.69	26.61	0.44	0.48
Vegfb	20.02	10.64	15.53	16.4	27.58	24.85	43.32	32.11
Cdc42	4.52	7.37	25.13	16.83	1.49	9.9	0.58	3.28
Angel2	16.16	7.88	18.15	1.93	0.55	2.23	3.63	3.77
Lin7c	0.64	0.37	3.97	1.44	4.38	8.6	8.43	14.75
Paqr7	0.13	0.2	0.16	0.22	11.01	2.93	0.18	7.4
Ogdh	1.63	0.48	10.48	1.45	16.01	9.36	8.62	17.53
Mrps10	28.71	5.85	48.15	34.91	27.1	7.34	11.6	9.58
Gmps	25.85	16.74	31.56	28.46	6.44	11.05	15.11	12.81
Mcfd2	36.64	13.36	36.82	22.02	1.94	10.73	7.2	29.74
Tmem151a	2.42	2.34	2.71	2.18	11.35	6.96	12.21	12.4
Ggact	0.21	0.5	0.11	0.6	5.72	4.55	10.26	2.89
Golim4	16.58	12.72	19.09	17.58	5.93	8.4	3.44	4.47
Htatsf1	12.9	10.15	21.37	20.13	3.19	5.06	8.42	4.74
Irgm1	9.1	5.96	8.39	22.78	0.01	0.01	0.01	11.31
Tmem39a	3.11	5.57	11.79	9.32	1.93	1.86	0	0
Yod1	5.94	4.55	12.55	9.17	0.73	0.95	1.62	1.48
Sgpl1	13.32	8.53	13.84	17.43	26.19	22.12	22.12	43.38
Bag4	13.29	8.52	17.39	15.46	2.31	3.29	5.05	5.22
Rnmt	10.21	0	10.69	0	0	0	0	0
Ddr1	0	0	4.95	5.15	9.41	8.97	10.54	14.74
4930430F08Rik	8.47	6.33	13.73	13.09	0.84	2.07	3.01	3.18
Ypel3	2.99	0.91	0.73	1.06	10.12	2.26	13.27	8.6
Rpl31	14.33	12.39	16.47	15.49	3.31	2.18	6.27	6.38
Ndufa5	13.63	8.58	27.17	25.97	5.64	4.84	8.84	8.71
Bloc1s1	0.04	0.04	3.81	0.05	16.84	13.13	0.04	0.05
Map3k20	21.96	15.71	35.3	32	8.16	12.45	21.64	4.98
Wdr77	7.78	5.28	6.68	10.6	0.97	0.95	1.49	0.65
Get4	0	38.3	0	0	0	0	91.47	0
Oasl1	17.09	12.05	15.55	13.4	25.67	38.35	27.01	29.67
Fn1	1.68	20.55	0.77	19.34	2.05	1.53	0.49	5.44
Tmx4	1.64	0.91	0.04	0.12	4.44	6.72	11.35	4.28
Hnrnpd	10.1	8.54	20.09	19.62	2.62	4.35	7.12	3.96
H2-K1	2.5	6.22	1.34	3.43	12.77	7.01	21.64	8.62
Srp54b	7.98	5.36	0.59	37.85	0.01	0	10.42	4
Ormdl2	1.7	4.62	7.67	6.72	0	0	0	0
Slc39a9	2.59	2.03	3.8	3.63	6.73	7.28	19.55	13.72
Galk2	10.29	0.57	0.47	1.68	8.86	4.49	27.82	7.94
Llgl1	2.81	2.98	2.8	3.04	8.64	10.99	15.46	11.37
Gemin5	1.04	1.74	3.42	0.5	1.95	12.97	20.62	0.79
Prr13	1.67	1.74	3.13	2.71	9.08	8.48	11.62	12.51
Pex19	0	0	0.46	0	20.61	0	0	0
Nipbl	5.52	5.14	12.88	10.55	0.71	0.01	2.01	3
Hps4	1.17	2.93	0.54	0.92	7.99	5.46	11.21	9.04
Ndufa12	22.9	5.56	28.36	14.69	8.25	4.67	6.24	6.73
Fmnl3	9.58	3.19	2.72	3.85	5.43	14.21	23.04	17.77
Srsf10	11.34	6.67	16.46	11.78	1.53	1.93	4.18	3.94
Phospho2	5.3	1.45	8.9	6.76	0.08	0.55	0.2	0.38
Pik3ca	0.74	6.08	13.13	11.39	0	0.28	4.26	0.03
Nedd4	6.6	1.97	9.6	9.39	0.17	0.62	0.68	1.59
Swt1	3.96	3.85	9.81	10.51	0.62	1.28	0.59	0.79
Ppt1	19.97	0.89	6.9	2.89	27.3	18.54	8.05	25.26
Klf13	9.64	10.29	13.23	13.35	20.07	18.01	35.33	30.02
Rnpep	15.36	14.6	15.48	17.63	29.77	26.46	38.64	32.5
Lyar	6.9	4.26	11.2	10.15	0.35	1.12	1.64	1.99
Psip1	10.69	6.11	18.83	11.14	1.82	3.09	3.71	3.29
Pi4kb	5.47	3.75	4.12	6.21	13.06	14.16	15.31	18.13
Tead4	0.59	0.58	0.94	0.56	9.26	7.56	1.5	8.11
Aldh16a1	9.04	8.86	6.13	6.86	15.93	15	27.4	21.07
Ythdf3	9.55	2.23	7.73	10.61	0	2.23	0.98	0.95
Lmo7	13.25	2.33	4.74	0	0	0	0	0
Osbpl9	0	8.13	12.19	11.02	0	0	0	4.69
Mtch1	0	0	5.88	2.31	5.1	0	23.24	10.72
Tubg1	12.27	8.45	11.57	14.26	28.89	17.32	22.9	33.84
Abce1	33.99	19.26	36.32	31.57	9.12	15.58	19.33	15.08
Ube2w	18.91	8.33	21.63	16.99	6.53	3.17	10.32	2.81
Kctd20	0.6	0.49	0.72	0	20.25	0	2.67	0.82
Ap4b1	0	5.56	15.3	15.8	5.12	2.01	0	0
Pigm	12.25	9.57	20.05	16.58	2.81	3.58	6.49	5.68
Slc30a6	5.42	10.21	1.26	2.7	11.68	10.78	20.2	17.57
Aimp2	6.42	5.48	3.34	6.36	11.17	15.43	23.83	13.22
Tpm1	12.82	10.38	19.82	15.73	2.94	3.55	7.1	5.16
Chd1	6.63	4.68	8.65	6.43	0.06	0.55	1.18	1.01
Kctd20	14.23	10.31	0	9.24	2.54	15.75	34.2	30.83
Vps36	20.92	16.28	37.19	32.28	6.61	10.6	18.86	13.22
Agpat3	4.45	18.04	2.24	22.56	20.55	14.86	37.33	30.99
Ces2g	1.23	1.58	7.27	2.19	8.66	8.36	17.05	12.87
Eed	9.82	7.28	13.48	7.75	1.42	1.45	1.77	3.31
Katnbl1	13.58	10.34	19.42	17.11	2.6	4.67	6.88	5.62
Bcar1	7.13	9.91	8.14	8.84	20.63	17.2	23.84	21.88
Wdr61	6.6	13.14	8.45	34.3	13.46	27.7	39.13	45.16
Cdk2ap1	7.12	6.7	6.66	7.81	0.87	0.88	0.98	0.86
Araf	0.26	0.08	0.25	1.09	13.84	1.17	6.38	1.77
Zfp622	8.36	7.02	7.13	8.59	16.86	14.64	20.49	26.85
Tmem263	10.91	8.14	18.37	16.58	2.12	3.97	5.46	4.66
Pcyox1l	11.55	9.56	10.91	9.88	20.65	19.42	31.79	23.47
Ppt2	2.58	1.66	1.79	1.86	2.4	10.15	19.96	5.43
Oaz1	3.94	5.11	4.83	4.76	12.65	16.18	15.87	13.45
Acyp1	7.96	7.82	10.76	13.45	0.51	1.43	5.36	1.61
Pgs1	7.78	8.49	7.8	9.12	22	15.11	29.58	15.22
Coasy	2.61	4.58	5	5.65	13.05	10.12	19.65	13.88
Mfap3	9.53	0	1.8	11.63	0	0.3	0.95	0.43
Gtf2a1	8.64	0.24	16.16	9.27	0	0	3.56	2.7
Zfp106	22.56	17.35	41.74	33.55	8.35	12.2	19.77	15.32
Knl1	1.98	3.66	8.97	5.1	0	0	0	0
Ypel3	0	0	0	0	0	19.71	0	0
Nfic	3.88	1.26	1.15	1.41	22.32	4.17	8.11	2.79
Adgra3	27.16	20.7	34.16	31.36	7.78	11.12	19.28	16.22
Dus3l	17.43	8.76	9.61	11.85	25.25	20.04	29.89	28.4
Wars	4.02	7.3	3.85	12.47	13.19	13.41	24.4	21.99
Gmppb	6.39	11.86	19.92	7.31	3.42	3.07	5.26	0
Slc39a7	0.28	0.47	1.95	0.38	13	3.95	2.48	7.27
Mrps17	6.65	4.35	9.04	4.61	12.34	22.25	19.03	14.47
Abracl	10.9	3.11	8.84	5.06	0	0	1.12	2.45
Nmd3	10.57	5.84	12.88	11.27	1.61	2.22	2.31	3.14
Osbpl3	8.37	5.6	7.77	7.3	14.06	11.35	28.07	21.64
Papss1	6.78	2.2	2.4	8.23	0	0	0	0
Idh3a	2.87	7.7	0.81	0.65	9.14	0.7	35.19	0.88
Tgif1	1.37	1.45	2.12	23.62	0.4	1.22	1.47	0.77
Rusc2	5.05	2.27	0	0	11.64	3.9	20.86	0
Scaf1	5.7	0	5.81	10.01	14.9	12.02	17.86	17.9
Spata5	6.07	3.91	15.93	5.43	0	0	5.05	0
Mrpl21	24.75	23.29	34.62	31.64	8.55	17.48	20.55	8.72
Xdh	0.82	3.57	1.09	4.68	4.79	32.66	1.69	3.02
Pgap2	1.25	0.01	15.59	1.07	14.75	13.16	24.58	3.98
Scyl1	0.56	0.24	1.17	0.5	0.6	6.26	13.44	4.59
Ergic2	7.03	6.08	17.95	13.41	1.36	2.97	3.79	3.27
Snrpa	0.07	0.02	0.02	0.02	0.17	0.16	19.78	0.33
Ppp2r2d	1.92	2.09	21.36	17.34	0.77	0.62	0.46	8.66
Banf1	4.89	5.28	4.32	4.67	17.01	19.77	15.68	6
Actr6	7.67	5.32	12.49	9.95	0.61	1.69	1.63	3.02
Stag1	8.66	8.38	5.25	8.44	0.06	0.04	1.12	3.63
Ets1	13.7	11.78	15.38	16.81	5.37	3.03	10.32	0
Rc3h1	6.84	6.17	17.3	13.08	1.53	2.8	3.87	2.69
Tinagl1	3.08	3.8	5.26	6.06	14.66	13.05	17.78	11.23
Ftsj1	3.38	6.01	1.09	2.14	9.55	13.08	19.19	4.85
Xpo6	3.22	0.04	0.03	7.52	21.32	21.53	0.27	0.09
Trpm4	1.77	1.82	1.96	1.96	8.56	6.65	9.14	12.2
Thoc1	10.1	5.14	14.8	12.89	1.88	2.46	3.18	3.15
Angptl2	0.13	0.13	2.11	0.06	4.68	2.49	16.34	1.08
Ddx47	0	3.63	0	15.64	0	0	0	0
Lmnb2	2.17	3.96	0	0.11	10.33	9.12	14.3	0
Gmnn	1.03	3.41	2.15	16.72	1.68	0.14	0	0.16
Commd6	5.41	0	12.33	9.26	0	0	0	3.37
Ces1g	1.61	4.24	9.21	8.19	12.21	12.02	15.37	25.53
Dhcr7	0	0	0	20.94	14.93	0	25.97	20.36
Lmo4	14.64	4.38	5.04	5.63	17.3	14.06	25.29	18.87
Sgpl1	11.77	7.43	0	0	0	0	0	0
Casd1	15.44	8.2	22.37	18.28	2.4	5.14	8.14	7.09
Cisd2	15.26	12.09	23.58	4.11	2.69	3.18	4.96	6.51
Rnf4	10.49	0	0	26.02	0	7.56	0	0
Psmc2	0.83	3.83	8.22	27.97	0	5.71	0.83	3.15
Sub1	7.34	4.39	7.6	9.2	0.17	0.67	1.16	2.01
B4galt6	7.84	7.46	17.09	14.22	1.55	2.33	4.28	4.54
Gmpr2	5.66	3.56	9.74	7.59	14.5	15.22	23.35	17.34
Nup160	14.02	11.23	23.98	22.03	7.43	4.86	5.9	8.9
Bmi1	26.3	1.42	40.88	2.7	3.94	2.33	11.57	9.28
Gtf2h1	19.48	11.21	26.38	21.96	4.86	12.56	8.57	6.04
Mib1	7.35	4.47	14.11	8.97	0.03	1.7	2.39	2.72
Rest	11.33	9.34	16.99	16.79	0.94	2.7	6.88	6.55
Atp6v0e2	13.62	11.44	14.11	16.7	29.64	24.58	31.87	28.27
Cdc34	6.73	6.74	24.06	2.47	13.37	10	14.21	53.57
Ormdl3	12.48	11.63	13.23	14.34	25.99	22.23	32.92	27.14
Pacsin3	1.7	1.38	0.91	9.01	10.47	12.34	19.59	4.65
Mphosph6	10.59	11.45	23.51	29.22	3.44	9.76	13.47	2.71
Dynlt2b	15.49	8.98	13.39	16.44	2.33	2.68	5.35	6.71
Fam13b	0.01	0.01	2.03	0.01	5.23	6.56	9.46	2.05
Sccpdh	22.36	18.87	38.86	33.13	6.26	11.19	21.55	16.22
Fbxl15	9.03	10.46	2.06	11.31	27.71	7.12	34.89	10.4
Herc2	0.99	1.91	1.74	1.08	4.54	8.35	8.56	10.84
Ly6e	11.65	11.87	15.44	14.49	19.81	14.93	42.78	33.08
Pitpnb	6.93	8.48	3.51	0	0	0	0	0
Bdkrb2	4.67	2.27	2.86	3.17	10.41	7.19	14.64	14.57
Aim2	8.98	2.05	17.32	13.52	0	1.26	5.06	4.05
Slmap	0.89	2.47	5.84	9.69	0	0	0	0
Ccdc58	16.59	11.67	22.82	17.4	3.59	3.92	9.6	8.5
Psmd12	25.68	0.08	0.18	0.09	0	0	0	0.03
Zfhx3	12.54	12.35	18.63	17.45	2.36	4.94	7.3	6.48
Nup93	1.26	0.01	0	0	0	20.9	0	0.01
Bod1	7.68	11.51	15.91	15.35	23.09	20.74	31.42	30.85
Mapk8	8.44	1.54	11.2	11.42	0	2.36	1.39	2.17
Arhgap9	6	7.47	7.97	9.56	15.54	16.77	25.19	19.47
Nae1	27.54	14.3	38.96	31.9	8.3	11.94	18.01	16.83
Tmem11	3.84	0.08	0.08	0.06	0.05	7.81	19.63	0.75
Cdc37l1	3.36	3.42	8.33	4.58	0.02	0.03	0.7	0.12
H2bc9	2.48	16.59	2.08	3.21	0.45	0.32	1.31	0.45
Mzt2	9.12	11.26	12.47	0	15.66	15.77	25.29	23.03
Sirt3	0.51	0	0	0	0.46	3.61	6.73	7.96
Zfp985	8.36	4.53	5.53	4.65	0.67	0.38	0.62	0.4
Zfp410	0.79	0.54	1.14	0.68	2.62	6.36	10.94	6.01
Msl2	12.08	8.74	15.43	13.4	1.33	5.01	5.34	2.98
Mzt1	30.4	13.21	36.03	27.32	7.34	11.48	18.47	13.93
Fahd1	17.03	11.66	18.37	17.47	2.27	5.8	8.73	6.55
Mid2	3.4	3.05	6.65	5.57	0	0	0	0
Nudt1	5.11	0	8	6.56	18.26	15.34	16.82	7.91
Plpp1	10.01	8.99	11.61	10.21	17.09	20.38	31.28	22.84
Csnk2a2	17.54	14.32	22.67	22.67	0	5.98	14.65	10.74
Nol9	7.81	0.11	0.18	0.05	0.03	0.05	19.85	17.15
Zfp36l1	23.26	15.98	21.79	23.57	6.32	6.87	13.21	9.8
Flot2	0.79	16.32	0.49	16.48	2.68	0	2.15	1.9
Dact3	3.79	0.08	4.28	0.01	13.07	9.29	0.1	14.61
Cpsf2	17.77	14.54	37.16	31.97	6.64	11.6	15.74	13.6
0610009B22Rik	20.01	11.65	24.19	21.58	3.98	6.38	14	7.21
Herc4	10.61	7.34	19.09	19.83	3.19	5.78	7.31	2.62
Uba6	5.98	7.5	15.85	9.65	2.24	2.09	2.22	2.58
Cnep1r1	15.57	8.14	24.38	17.43	1.86	10.36	4.28	7.61
Usf1	6.2	6.63	0	0	10.03	10.19	15.44	10.4
Tor1aip1	0.01	0.01	0	0.01	12.65	4.43	0.01	8.31
Pik3c3	2.67	10.21	0.48	17.75	12.32	16.8	26.24	21.26
Zfp445	3.51	2.25	7.25	5.38	0.05	0.41	0	0
Ggcx	0.83	1.4	0.07	0.13	0.3	4.55	8.39	10.53
1700123O20Rik	2.5	1.73	1.24	1.02	26.21	0	5.5	1.66
Tsen34	0	10.63	0.78	6.58	20.7	7.9	8.9	17.6
Obsl1	1.15	1	5.66	11.19	11.08	13.32	20.21	12.22
Coq8b	4.19	5.63	1.12	3.06	9.18	9.65	15.45	13.77
Suds3	6.31	16.24	5.22	15.11	21.72	15.83	30.73	25.92
Tm7sf2	0.86	0.52	0	1.16	7.17	3.6	5.53	7.68
Ifitm1	0.14	0	1.94	2.67	8.09	3.93	12.46	4.95
Polr3a	0.26	0.15	0.25	0.45	6.39	0.05	0.32	13.19
Cdkn2d	0	0.02	0	0.02	0.02	0.02	21.79	1.56
Srp19	6.56	4.17	8.91	11.81	0	1.99	1.33	2.34
Cyb561	1.23	2.08	2.96	2.22	13.19	5.84	5.52	12.86
Hspb11	5.24	13.72	22.44	16.51	2.37	7.31	2.43	7.62
Maf1	0	0	0.08	0.02	0	0	0	19.7
Znfx1	1.34	3.5	2.13	4.17	8.16	2.61	18.34	13.48
Nup205	0	7.1	24.23	22.1	1.42	43.05	64.84	0
Mlst8	0.69	1.65	0.86	2.36	4.35	7.09	10.88	8.85
Stk17b	11.87	9.15	21.2	17.54	2.5	3.77	7.2	7.39
Tspan11	3.43	3.61	4.06	3.46	10.69	8.9	16.08	13.19
H2bu2	2.65	4.05	3.08	2.49	8.82	12.54	12.16	11.15
Zfp954	0.86	0.59	1.71	1.64	5.85	8.3	5.94	9.34
Spr	0.02	0.1	11.96	12.59	29.84	20.62	0.44	15.09
Ppp3cb	11.04	11.85	15.89	19.22	2.4	3.84	5.99	7.62
Slc4a2	12.65	7.64	12.78	16.23	38.2	8.13	48.86	8.07
Papss1	9.48	4.01	4.61	16.12	0	30.75	30.97	19.2
Ten1	9.71	11.43	11.26	14.13	20.48	23.84	29.88	25.02
Wdr4	1.65	0.92	1.71	1.57	13.7	8.07	4.73	5.23
Ormdl1	16.93	10.52	27.85	23.54	4.68	7.63	9.51	11.08
Relb	29.72	11.54	11.77	1.43	33.8	1.8	9.22	65.7
Zc3h7a	9.82	8.52	27.21	21	3.46	5.84	7.99	7.83
Agpat3	0	0.03	18.08	0.01	0	0	0	0
Atraid	9.84	1.83	5.9	7.04	11.53	15.61	20.33	18.22
Acsl4	0	3.37	12.56	6.03	1.4	0	0	0.49
Cdipt	10.54	10.01	11.09	7.83	19.57	15.71	26.22	27.16
Map4	11.29	9.1	9.17	9.31	13.24	15.99	29.06	29.46
Lonp2	0	0	18.07	0	0	0	0	0
Cd44	0	0	0	18.07	0	0	0	0
Atpaf2	1.79	0.2	4.66	1.46	10.68	16.57	4.72	4.4
Rmnd5b	0.84	2.91	0.99	1.24	8.86	6.99	10.61	5.41
Ppp1r12a	15.23	10.21	21.44	18.22	5.17	6.8	11.31	1.01
Uap1	13.15	9.3	18.49	24.67	4.12	3.77	7.69	9.03
Kdsr	3.19	0.01	0.22	0.03	5.31	8.49	7.28	4.91
Tep1	2.21	5.97	8.39	6.26	13.44	11.48	20.13	17.62
Wrap73	0.79	0.55	0.85	1.16	1.57	16.04	1.14	6.96
Lpar6	6.37	4.53	9.51	7.43	0.48	0.79	1.14	1.82
Cpped1	9.45	6.88	2.17	13.02	14.54	18.63	14.94	28.32
Tmem184b	36.89	1.89	1.64	2.91	1.13	8.49	44.93	39.63
Armc5	6.49	5.78	6.66	4.72	15.2	13.09	20.26	15.4
Slc30a6	0.1	0.05	4.91	16.68	0	0.01	0.04	0
Fbxw4	4.05	5.83	6.23	6.09	22.19	13.9	18.18	7.3
Entpd7	9.75	12.95	18.15	18.53	3.84	4.28	6.75	6.01
Sipa1	0	8.31	0	9.66	0	0	0	0
Mta1	0.15	0.77	0.26	0.91	7.45	7.61	0.67	6.65
C1d	11.04	6.88	4.72	14.98	0.69	1.01	3.94	3.15
Scrib	3.65	3.89	7.53	4.06	14.92	8.99	20.19	12.3
Zfp335	22.56	17.89	10.91	19.57	2.89	10.18	10.12	4.87
Ampd3	10.74	6.48	10.21	11.64	0.33	2.24	4.04	2.96
Ahctf1	17.03	17.07	38.85	22.57	7.34	11.44	13.96	11.64
Eif4g2	8.38	5.09	8.13	7.95	0.56	1.14	1.61	1.72
Mapk6	8.03	8.74	5.86	23.72	1.23	2.47	6.63	3.12
Lpin1	0	7.03	10.82	0	0	0	0	0
Ostm1	12.14	9.16	20.74	19.47	2.96	3.72	8.2	7.4
Slain2	15.2	10.81	12.82	14.04	0.74	3.84	8.91	3.66
Phf23	0.91	1.5	0.87	1.54	0.56	13.01	10.93	4.54
Vamp8	10.69	5.01	12.43	10.47	17.02	23.55	24.14	22.2
Cc2d1a	9.84	12.39	10.45	12.65	19.44	19.41	26.74	31.22
Tbc1d7	0.34	8.98	15.43	12.85	20.74	18.43	19.99	26.22
Ppp6c	24.04	16.32	34.42	33.2	7.2	13.58	19.18	13.18
Creb3	12.15	9.32	11.1	16.56	31.97	21.19	19.9	29.14
Pim1	11.27	5.17	6.62	7.88	13.6	12.82	26.27	22.48
Srsf11	1.54	15.04	3.1	1.35	0	13.87	24.94	20.51
Wtap	0.56	0.57	1.89	0.52	1.42	5.86	9.71	8.93
Hectd3	2.36	3.47	4.05	4.58	12.08	8.03	14.44	13.47
Tpm1	17.75	0	0	0	0	0	0	0
Esco1	0	4.05	6.57	7.95	0.03	0.09	0	0
Birc2	8.11	5.59	12.6	10.22	0	2.19	2.73	3.45
AW549877	5.21	4.47	9.86	6.76	0.48	1.03	1.04	1.15
Fech	0.9	0	0.95	0.74	0	7.07	16.43	0
Abi1	0.01	0.01	0.01	0.01	0.32	0.76	0.01	21.28
Ogdh	2.04	0.91	2.48	1.76	11.61	4.67	15.09	2.68
Asl	0.8	0.47	0.23	0.5	0.08	8.06	0.86	12.86
Nsl1	1.08	0.83	1.07	0.46	4.02	5.57	8.79	7.22
1110065P20Rik	8.05	4.48	5.06	2.06	16.82	8.95	16.79	14.33
Rabepk	7.05	8.25	10.09	9.48	21.05	16.49	23.78	19.57
Cmpk1	27.06	17.98	30.8	28.8	6.4	10.6	20.31	13.77
Ebna1bp2	19.96	9.45	33.93	28.93	6.39	10.29	14.19	11.65
Agpat3	16.29	0	0	1.3	0	0	0	0
Zdhhc6	0.06	0.09	0.93	0.15	0.6	1.29	1.65	16.03
Bcat2	3.66	3.61	2.8	1.16	5.11	9.32	7.27	20.17
Fez2	17.51	7.62	4.95	17.83	22.62	21.93	36.43	19.08
Qars	0.08	0.01	0.26	3.27	1.15	24.75	0.01	0.01
Cd44	0.77	0.34	1.2	60.28	0.78	0.65	0.14	21.63
Cop1	0.4	0	0	17.15	0	0	0	0
Trim33	11.38	7.21	16.74	14.04	2.64	3.89	5.07	3.79
Chml	3.75	3.08	8.61	6.28	0.28	0.34	0.68	0.71
Emp3	11.42	0.49	11.5	9.6	25.98	26.23	13.77	11.94
Ifrd2	10.28	13.88	10.73	15.62	22.77	25.57	38.34	16.96
Pus3	8.8	0.18	0.6	9.49	0	1.09	0	0
Gpaa1	5.67	5.65	5.75	5.32	15.54	10.6	17.61	17.38
Irf3	3.32	1.27	3.27	2.72	12.56	7.39	8.05	12.51
Ube2v2	3.71	1.59	0.55	18.53	0	2.97	0	0.07
Snx12	23.42	16.11	1.28	0.15	17.69	18.77	32.18	21.09
1600012H06Rik	13.25	6.41	10.94	11.1	0.7	1.43	5.67	3.44
Ubac1	0	0	0	0	0	5.17	9.82	2.42
Ascc1	7.18	9.45	11.14	11.63	19.15	19.23	26.23	22.74
Rchy1	7.45	5.93	10.66	7.77	26.97	12.74	18.96	17.19
Ptms	0.09	2.74	0.15	0.1	0.02	0.14	24.19	0.03
Smim4	16.98	23.58	18.14	23	7.08	6.97	13.07	8.55
Stard3nl	0.99	0.82	5.48	0.98	11.2	8.63	10.81	5.2
Ltbp3	11.23	9.05	7.09	1.27	18.43	7.21	22.52	22.73
Tbc1d8b	4.2	4.34	13.29	9.59	1.02	1.72	1.84	1.58
Lnpep	13.55	6.85	41.77	15.03	2.46	8.62	9.26	12.43
Myl6b	3.7	1.15	2.13	3.59	8.31	12.94	11.89	7.14
Snx14	0.25	0.31	0.05	0.15	1.42	2.08	5.72	8.73
Ptpra	13.21	4.72	14.92	7.63	0.07	3.13	7.48	0
Gatad2b	1.36	0.89	1.18	0.77	6.06	0.82	5.21	14.93
Alg13	4.96	3.84	9.7	7.58	0.8	0.46	1.31	1.24
Tmem50b	17.5	15.88	29.27	30.48	7.82	10.02	14.13	11.55
Tbc1d22a	7.25	3.42	7.05	7.5	10.71	27.66	9.77	17.22
Ttc17	2.37	2.12	1.99	0.34	4.23	3.14	11.85	13.54
Pafah2	0	0	0	0	6.53	0	0	10.68
Eloc	15.61	3.91	10.44	9.68	2.4	0.56	5.16	2.18
Taf10	12.7	10.09	5.91	11.21	20.47	18.88	25.11	23.26
Thoc7	0	0	0.12	0	0	0	0	17.89
Pwwp2b	8.39	5.65	6.2	6.56	12.21	14.53	23.64	17.37
Abca3	1.41	0	0	0	6.71	0	8.48	4.5
Mta1	0.67	0.49	0.51	0.69	6.53	3.55	0.14	12.08
Arhgap9	5	5.56	4.29	5.68	18.62	11.83	9.18	17.96
Gtf3c1	7.47	0.71	0.78	3.57	6.3	11.98	12.83	12.61
Stoml1	2.33	2.75	0	0	9.99	7	2.05	9.81
Hells	5.98	0	6.73	4.87	0	0.69	0	0
Cryab	0	44.29	0	0	0	0	7.6	5.26
Nabp1	27.93	11.12	2.48	0.32	5.88	0.21	0.87	4.58
Rassf1	4.42	2.41	4.31	3.9	11.76	7.34	16.07	13
Zfp800	5.06	2.81	6.22	3.05	0.18	0	0	0
Maf1	6.13	5.53	10.56	9.15	21.57	26.96	25.21	0.96
Phf14	0.65	0.78	13.77	14.78	3.06	2.55	0	0
Ldha	2.35	1.13	3.57	41.04	0.62	9.52	2.37	2.5
Zbtb7a	0	5.21	4.65	1.33	15.05	11.31	2.45	12.32
Dgat2	7.53	5.08	5.27	4.76	14.71	11.83	15.91	18.43
Rlim	7.79	5.34	12.99	20.8	1.47	2.92	5.38	4.63
Kcnn4	15.95	20.66	0	16.41	26.24	9.52	37.23	33.25
Entpd6	0.03	0.15	0.15	0.03	0.04	0.05	0.08	16.6
Zranb2	13.25	7.03	14.31	20.78	4.13	8.41	2.52	4.28
Ints5	2.7	4.53	6.34	6.83	13.7	10.9	17.1	15.42
Mtmr14	2.26	0	0	0	0	4.58	9.62	7.65
Rassf7	6.33	5.13	6.2	4.92	18.04	9.99	17.33	15.31
Aig1	0.02	0.06	1.37	0.93	0.07	0.1	20.2	1.79
Cpsf6	19.5	12.17	23.09	17.02	7.74	6.73	10.51	4.63
Smc4	16.94	0	0	0	0	0	0	0
Strn4	6.05	3	2.33	4.57	15.54	10.32	12.12	11.55
Zwint	9.5	21.12	27.48	24.78	4.27	6.11	2.97	23.64
Mlycd	0.28	0.73	1.51	0.65	3.27	8.04	12.17	0.65
Fbxw2	4.06	0.33	3.3	0.54	2.57	7.13	17.44	8.1
Mras	10.13	5.31	6.04	6.04	13.22	11.92	22.64	20.62
Skiv2l	0.77	0.9	1.23	0.24	3.01	3.86	10.18	6.97
Pcdhb16	3.65	3.52	9.11	6.41	0.32	0.59	0.86	0.85
Bmpr1a	1.56	5.24	24.36	13.36	1.67	3.72	3.85	3.93
Mthfd2l	11.96	6.43	19.47	14.78	1.07	3.05	6.76	6.95
Pcbp2	12.7	5.73	11.57	12.26	26.89	16.02	25.88	21.74
Washc2	1.73	1.92	2.61	2.32	5.55	1.79	18.13	10.39
Ncaph	11.48	6.55	5.7	12.39	17.49	23.74	8.61	31.58
Cetn3	1.89	1.06	11.33	2.26	0.07	0.1	0.06	0.08
Rrp8	3.52	3.32	4.85	5.11	0	0	0	0
Vps4b	20.77	12.06	26.09	16.81	2.84	7.97	11.24	10.31
Ube3a	12.14	1.75	4.72	6.94	0.2	1.43	0.53	1.64
Ifi27	21.27	6.75	10.83	3.81	28.18	9.37	53.46	0
Usp7	22.57	22.69	30.05	25.65	8.99	11.99	11.98	16.66
Prpf8	5.34	2.57	6.61	2.22	0	0	0	0
Chuk	13	11.49	23.93	22.49	4.08	8.93	6.54	9.73
Dhcr7	0	0	0	0	0	16.73	0	0
Bmpr2	7.73	5.98	11	8.28	0.19	1.91	2.02	3.1
Aldh3a1	0.41	0	0.51	0	5.09	6.27	6.48	0
Ube3a	0.5	6.24	8.51	1.18	0.01	0.02	0.08	0.18
Slc41a3	3.91	3.06	4.19	1.07	11.52	6.99	17.49	6.59
Ftsj1	0.01	0.86	0.11	0.09	7.7	3.15	4.95	2.44
Bdp1	2.83	1.85	7.35	5.23	0.05	0	0	0.07
Pafah1b3	2.82	1.92	1.86	3.15	6.28	6.44	7.57	17.64
Pfkp	5.77	4.18	3.14	3.38	3.94	12.2	17.28	16.63
Uggt1	0	0	0	20.43	1.31	0.53	0.01	0
Atg5	13.62	7.41	19.43	16.65	1.09	5.84	6.47	7.28
Smarce1	10.31	11.03	19.51	19.58	0	1.69	11.6	9.44
Smad7	12.3	12.06	15.82	13.13	3.22	3.04	1.54	10.61
Tmem167	4.16	2.49	6	3.73	0.02	0	0.14	0.19
Zfp944	5.41	3.36	8	5.45	0.54	0.59	0.67	0.73
Snw1	0.01	0.07	0.07	17.65	0.03	0.01	0.04	0.01
Ogn	4.46	4.06	6.54	5.3	0.26	0	0.99	0.59
Ulk2	0.27	0.17	0.2	0.24	3.34	3.74	4.34	6.17
Rapgef6	6.47	4.36	4.97	0.87	0	0.09	0.04	0.03
Ckmt1	0.78	0.78	0.99	0	5.24	3.29	7.04	6.6
Agps	1.41	1.42	1.53	24.98	0.55	0.59	3.96	0.5
Pcolce	0	0.97	1.33	1.1	5.77	4.94	6.58	6.99
Gpd1l	12.7	13.2	22.14	21.92	0.39	12.11	10.86	5.56
Krr1	8.47	6.04	8.54	10.32	1.9	1.05	2.42	2.17
Sec61g	25.76	15.1	22.18	36.21	10.17	9.75	17.65	11.24
Plcxd2	3.35	6.63	10.18	7.44	0.68	0.84	1.79	1.54
Fam3a	1.79	3.64	0.48	3.89	10.78	9.04	2.24	15.69
Xrcc4	9.42	5.02	12.41	10.71	2.47	1.94	2.78	2.54
Tpm1	0.64	7.27	0.7	0.73	8.39	12.14	0.75	15.53
Glmn	0.03	0.03	18.54	0.03	0.04	0	0	0.02
Anapc10	5.32	2.11	4.83	4.15	0.31	0	0	0.21
Luzp1	10.93	5.08	9.95	9.11	0	0.88	4.5	3.09
Ctbp1	0.1	0.35	15.42	0.31	0	0.03	0.16	0.23
Prkar2a	3.09	4.31	13.26	2.51	1.06	0.79	1.03	0.15
Mapkapk5	0	0	0	0	0	0	16.3	0
Brwd1	0.09	0.46	0.02	0.05	3.9	4.7	7.12	0.87
Nemf	5.29	4.82	11.73	8.72	0.76	1.63	2.5	1.4
Crk	12.39	7.73	5.77	19.23	1.94	3.79	2.82	5.38
Trim25	0	0	0	0	0	16.27	0	0
Pck2	0.5	4.28	1.94	0.86	2.59	7.97	18.79	3.84
[truncated: 1,260 more rows]
