# Supplementary material for: Transcriptomic analysis reveals novel hub genes associated with astrocyte autophagy in intracerebral hemorrhage
Source: Front Aging Neurosci. 2024 Jul 3;16:1433094. doi: 10.3389/fnagi.2024.1433094 (PMC11256209; doi:10.3389/fnagi.2024.1433094)
Supplement: Supplementary file 3 [file Data_Sheet_2.CSV]

gene_name	logFC	P.Value	qvalue	significant
Ctsd	1.02	9.63E-76	4.80E-73	yes
Akt1	1.05	2.39E-38	6.03E-36	yes
Lamp2	-1.94	1.47E-32	3.17E-30	yes
Rras	1.25	1.56E-23	2.50E-21	yes
Rab7	-1.79	2.09E-21	3.01E-19	yes
Pten	-2.12	4.23E-16	4.41E-14	yes
Mapk3	1.02	7.55E-16	7.73E-14	yes
Eif2s1	-1.17	5.48E-14	4.85E-12	yes
Akt2	1.02	3.81E-13	3.16E-11	yes
Ern1	1.47	6.73E-13	5.43E-11	yes
Rubcn	3.21	3.48E-11	2.35E-09	yes
Rab1a	-1.04	6.48E-11	4.27E-09	yes
Dapk3	2.21	6.72E-10	3.97E-08	yes
Sh3glb1	-1.31	1.96E-09	0.000000109	yes
Raf1	2.04	0.00000001	0.000000517	yes
Pik3r2	1.14	1.56E-08	0.00000078	yes
Wipi2	9.16	0.000000662	0.0000259	yes
Pik3ca	-2.78	0.00000248	0.0000878	yes
Mapk8	-2.46	0.00000692	0.000223987	yes
Pik3c3	1.3	0.00000846	0.000269109	yes
Mlst8	2.49	0.00000975	0.000306908	yes
Vamp8	1.17	0.0000126	0.000385126	yes
Mtmr14	3.27	0.0000211	0.000618176	yes
Mras	1.31	0.0000223	0.000650175	yes
Atg5	-1.47	0.0000254	0.000731932	yes
Ulk2	4.32	0.0000266	0.000761979	yes
Atg2a	1.97	0.0000637	0.001668762	yes
Stk11	1.4	0.00014124	0.003379056	yes
Atg9a	1.25	0.000159977	0.003769285	yes
Atg4a	-3.33	0.000289839	0.006383614	yes
Atg4d	-4.02	0.000365687	0.007807837	yes
Ddit4	1.16	0.000648177	0.012778245	yes
Atg7	-8.15	0.000655145	0.012878537	yes
Ambra1	1.7	0.001939895	0.032162602	yes
Zfyve1	1.6	0.002015203	0.033213815	yes
Bcl2l1	-2.23	0.002521272	0.039841912	yes
