# Supplementary material for: Transcriptomic analysis reveals novel hub genes associated with astrocyte autophagy in intracerebral hemorrhage
Source: Front Aging Neurosci. 2024 Jul 3;16:1433094. doi: 10.3389/fnagi.2024.1433094 (PMC11256209; doi:10.3389/fnagi.2024.1433094)
Supplement: Supplementary file 4 [file Data_Sheet_3.CSV]

gene_name	control_1	control_2	control_3	control_4	LPS_1	LPS_2	LPS_3	LPS_4
Ctsd	276.36	229.03	257.82	196.16	419.2	350.64	582.32	589.27
Akt1	116.54	97.75	108.86	117.82	193.99	191.27	279.56	247.53
Lamp2	61.46	42.59	110	92.26	8.59	16.5	27.73	27.13
Rras	52.57	23	25.73	72.55	87.65	91.51	104.24	129.07
Rab7	88.78	14.69	114.18	0.89	0.05	0.05	0.61	62.61
Pten	23.03	19.74	45.01	39.8	3.08	6.43	10.29	9.52
Mapk3	4.42	82.29	93.59	2.75	91.87	69.65	207.03	2.37
Eif2s1	49.56	38.33	89.26	82.29	14.74	23.07	37.52	40.31
Akt2	47.72	29.89	33.48	37.11	66.16	64.39	92.68	77.29
Ern1	14.52	13.36	20.97	10.63	33.49	28.05	51.85	51.68
Rubcn	0.8	1.96	0.87	2.19	14.02	12.1	20.13	7.66
Rab1a	67.67	2.63	94.95	70.6	15.57	5.33	58.27	35.61
Dapk3	6.8	0.49	0.51	7.23	16.71	10.63	19.75	22.62
Sh3glb1	30.65	20.15	52.15	35.26	8.25	6.28	23.67	17.7
Raf1	2.14	2.54	4.03	7.59	16.24	20.79	21.23	8.55
Pik3r2	20.32	14.97	17.16	16.79	32.91	32.12	42.51	44.88
Wipi2	0	0	0	0	0	6.81	16.07	0
Pik3ca	0.74	6.08	13.13	11.39	0	0.28	4.26	0.03
Mapk8	8.44	1.54	11.2	11.42	0	2.36	1.39	2.17
Pik3c3	2.67	10.21	0.48	17.75	12.32	16.8	26.24	21.26
Mlst8	0.69	1.65	0.86	2.36	4.35	7.09	10.88	8.85
Vamp8	10.69	5.01	12.43	10.47	17.02	23.55	24.14	22.2
Mtmr14	2.26	0	0	0	0	4.58	9.62	7.65
Mras	10.13	5.31	6.04	6.04	13.22	11.92	22.64	20.62
Atg5	13.62	7.41	19.43	16.65	1.09	5.84	6.47	7.28
Ulk2	0.27	0.17	0.2	0.24	3.34	3.74	4.34	6.17
Atg2a	1.86	2.06	1.98	2.73	7.33	6.81	10.5	9.24
Stk11	5.76	1.79	1.69	9.6	5.85	13.91	16.6	13.46
Atg9a	2.44	7.62	4.62	10.1	18.86	14.92	21.99	3.03
Atg4a	2.14	2.73	5.11	5.67	0.4	0.76	0.4	0
Atg4d	3.49	0.03	4.66	4.99	0.07	0.07	0.25	0.42
Ddit4	7.22	5.23	7.17	4.68	10.17	19.37	12.24	12.35
Atg7	0	11.33	0.02	0	0	0	0	0
Ambra1	1.18	3.85	0.86	1.73	9.03	1.02	3.67	11.12
Zfyve1	1.72	2.61	1.75	2.81	4.31	4.66	10.16	7.84
Bcl2l1	0.74	4.5	6.71	4.56	0.17	0.66	0.81	1.87
